# Supplementary material for: Genetic differences between diagnosed and undiagnosed Celiac disease: a population-based study
Source: Hum Genet. 2025 Sep 29;144(11-12):1071–8. doi: 10.1007/s00439-025-02778-2 (PMC12689682; doi:10.1007/s00439-025-02778-2)
Supplement: Supplementary file 1 — Supplementary Material 1 [file 439_2025_2778_MOESM1_ESM.xlsx]

## Sheet: Sheet1
	ID	RSID	CHROM	POS	REF	ALT	IMPSCR	Cytoband	GENE	New										Known
										AC	MAC	MAF	AF	AF.CTRL	AF.CASE	P	OR	LCI	UCI	AC	MAC	MAF	AF	AF.CTRL	AF.CASE	P	OR	LCI	UCI
Direct	21:27662053_C/T	rs62222339	21	27662053	C	T	0.993221	21q21.3	APP;CYYR1-AS1	5839.23	5839.23	0.056167	0.056167	0.0561169	0.0617162	0.489	1.10409	0.83422	1.46125	5855.73	5855.73	0.0564212	0.0564212	0.0561169	0.098008	6.51e-06	2.11558	1.52749	2.93009
	21:27670225_C/A	rs11087993	21	27670225	C	A	0.995833	21q21.3	APP;CYYR1-AS1	5734.2	5734.2	0.0551567	0.0551567	0.0551343	0.0576344	0.787	1.03974	0.784263	1.37843	5751.6	5751.6	0.0554179	0.0554179	0.0551343	0.0941645	2.17e-05	2.02106	1.46061	2.79656
	21:27668192_G/A	rs58899333	21	27668192	G	A	0.999443	21q21.3	APP;CYYR1-AS1	5762.36	5762.36	0.0554275	0.0554275	0.0554037	0.0580645	0.77	1.04273	0.787377	1.3809	5779.41	5779.41	0.0556858	0.0556858	0.0554037	0.0942321	2.5e-05	2.00343	1.45023	2.76767
	21:27668537_A/G	rs62222343	21	27668537	A	G	0.999383	21q21.3	APP;CYYR1-AS1	5764.11	5764.11	0.0554444	0.0554444	0.0554207	0.0580645	0.772	1.04242	0.787186	1.38042	5781.16	5781.16	0.0557027	0.0557027	0.0554207	0.0942321	2.53e-05	2.00222	1.44948	2.76575
	21:27666882_T/C	rs2830164	21	27666882	T	C	1	21q21.3	APP;CYYR1-AS1	6086	6086	0.0585406	0.0585406	0.0584867	0.0645161	0.472	1.10579	0.840826	1.45426	6102	6102	0.0587941	0.0587941	0.0584867	0.100796	8.12e-06	2.05978	1.49959	2.82922
	21:27666310_T/C	rs62222341	21	27666310	T	C	0.998648	21q21.3	APP;CYYR1-AS1	6088.46	6088.46	0.0585643	0.0585643	0.0585105	0.0645161	0.473	1.10544	0.840479	1.45392	6104.46	6104.46	0.0588177	0.0588177	0.0585105	0.100796	8.19e-06	2.05942	1.49923	2.82891
	21:27664420_T/G	rs73896889	21	27664420	T	G	0.996429	21q21.3	APP;CYYR1-AS1	6097.02	6097.02	0.0586467	0.0586467	0.0585942	0.0644613	0.484	1.10291	0.838476	1.45073	6113.02	6113.02	0.0589003	0.0589003	0.0585942	0.100728	8.71e-06	2.05481	1.49594	2.82246
	21:27651816_C/T	rs12483315	21	27651816	C	T	0.9817	21q21.3	APP;CYYR1-AS1	5715.96	5715.96	0.0549812	0.0549812	0.0549573	0.0576344	0.771	1.04313	0.785084	1.38598	5731.56	5731.56	0.0552248	0.0552248	0.0549573	0.0917772	4.97e-05	1.96052	1.41619	2.71408
	21:27652319_T/G	rs2830162	21	27652319	T	G	0.984638	21q21.3	APP;CYYR1-AS1	5757.76	5757.76	0.0553834	0.0553834	0.0553587	0.0581193	0.762	1.04467	0.78739	1.386	5773.26	5773.26	0.0556266	0.0556266	0.0553587	0.0922401	5.24e-05	1.94911	1.41056	2.69328
	7:4926468_G/A	rs143939150	7	4926468	G	A	0.838458	7p22.1	RADIL;MMD2	2838.59	2838.59	0.0273041	0.0273041	0.027285	0.029416	0.561	1.13887	0.73479	1.76515	2850.33	2850.33	0.0274635	0.0274635	0.027285	0.051849	2.61e-05	3.0788	1.82283	5.20015
	3:40893913_G/A	rs533455706	3	40893913	G	A	0.7931	3p22.1	ZNF621;CTNNB1	1051.63	1051.63	0.0101155	0.0101155	0.0101021	0.0116087	0.665	1.17254	0.570134	2.41143	1061.28	1061.28	0.0102257	0.0102257	0.0101021	0.0271181	1.25e-05	7.93394	3.1331	20.0911
	5:142796532_A/G	rs4607376	5	142796532	A	G	0.897513	5q31.3	NR3C1	54308.9	49653.1	0.477608	0.522392	0.522275	0.535298	0.446	1.05467	0.919619	1.20956	54270.4	49515.6	0.477093	0.522907	0.522275	0.609232	1.43e-06	1.45728	1.25041	1.69838
	18:67549594_C/T	rs7237727	18	67549594	C	T	0.930556	18q22.2	CD226	33959.2	33959.2	0.32665	0.32665	0.326608	0.331343	0.685	1.03006	0.892921	1.18826	33951.3	33951.3	0.327128	0.327128	0.326608	0.398211	1.48e-05	1.4228	1.21296	1.66895
	18:67549606_A/G	rs7237611	18	67549606	A	G	0.930226	18q22.2	CD226	33971.1	33971.1	0.326765	0.326765	0.32672	0.331773	0.669	1.03163	0.894279	1.19008	33962.7	33962.7	0.327238	0.327238	0.32672	0.398013	1.62e-05	1.42043	1.21095	1.66614
	18:67544717_C/T	rs1788244	18	67544717	C	T	0.932578	18q22.2	CD226	42030.3	42030.3	0.404285	0.404285	0.404235	0.409842	0.719	1.02527	0.894784	1.17479	42012.8	42012.8	0.404802	0.404802	0.404235	0.482223	7.98e-06	1.41382	1.21447	1.64589
	18:67546831_T/C	rs62090796	18	67546831	T	C	0.933116	18q22.2	CD226	34170.4	34170.4	0.328682	0.328682	0.32864	0.333274	0.708	1.02757	0.891325	1.18464	34162.1	34162.1	0.329159	0.329159	0.32864	0.4	1.81e-05	1.41556	1.20762	1.6593
	18:67548627_G/A	rs1124980	18	67548627	G	A	0.936004	18q22.2	CD226	62291.9	41670.1	0.40082	0.59918	0.599214	0.595328	0.798	0.982336	0.857267	1.12565	62136.2	41649.8	0.401305	0.598695	0.599214	0.527727	4.21e-05	0.728323	0.625804	0.847638
Indirect	3:155618174_G/T	rs201397637	3	155618174	G	T	0.448028	3q25.31	GMPS	1114.04	1114.04	0.0107159	0.0107159	0.0107096	0.0114063	0.632	1.26689	0.480525	3.34012	1121.19	1121.19	0.0108029	0.0108029	0.0107096	0.023545	5.81e-06	19.425	5.38636	70.0529
	16:64151714_C/T	rs142962687	16	64151714	C	T	0.771789	16q21	NONE;CDH11	1060.53	1060.53	0.0102011	0.0102011	0.0102023	0.0100654	0.833	1.08511	0.507738	2.31905	1070.36	1070.36	0.0103131	0.0103131	0.0102023	0.0254538	1.02e-05	9.83926	3.56378	27.1652
	2:236321981_T/C	rs77373139	2	236321981	T	C	0.6636	2q37.2	SH3BP4;AGAP1	1455.43	1455.43	0.0139996	0.0139996	0.0139841	0.0157158	0.501	1.26679	0.636121	2.52273	1465.72	1465.72	0.0141225	0.0141225	0.0139841	0.0330369	2.79e-06	8.10977	3.37877	19.4652
	13:41604958_T/G	rs542621312	13	41604958	T	G	0.847392	13q14.11	ELF1	1046.28	1046.28	0.0100641	0.0100641	0.0100587	0.0106557	0.827	1.08157	0.53552	2.18441	1057.87	1057.87	0.0101928	0.0101928	0.0100587	0.028512	7.84e-06	7.60351	3.12365	18.5083
	2:236309246_G/A	rs116314767	2	236309246	G	A	0.666958	2q37.2	SH3BP4;AGAP1	1462	1462	0.0140628	0.0140628	0.014046	0.0159224	0.463	1.29251	0.650937	2.56642	1471.7	1471.7	0.0141801	0.0141801	0.014046	0.0325012	5.1e-06	7.4829	3.15087	17.7709
	2:99497535_G/A	rs116584010	2	99497535	G	A	0.705848	2q11.2	CRACDL	1049.57	1049.57	0.0100957	0.0100957	0.0100853	0.011246	0.575	1.25312	0.569723	2.75627	1058.91	1058.91	0.0102029	0.0102029	0.0100853	0.0262599	2.85e-05	7.43338	2.90542	19.0179
	18:48232027_C/T	rs144362499	18	48232027	C	T	0.760191	18q21.2	MAPK4	1070.32	1070.32	0.0102953	0.0102953	0.0102906	0.0108159	0.952	1.02243	0.495411	2.11008	1079.07	1079.07	0.010397	0.010397	0.0102906	0.0249389	7.94e-05	6.38333	2.54212	16.0287
	7:108619052_A/G	rs139896387	7	108619052	A	G	0.835932	7q31.1	C7orf66;EIF3IP1	1618.88	1618.88	0.0155719	0.0155719	0.015575	0.0152266	0.983	1.00646	0.565109	1.79252	1633.28	1633.28	0.015737	0.015737	0.015575	0.0378738	1.54e-06	6.23869	2.95662	13.1641
	10:82131926_C/T	rs117375469	10	82131926	C	T	0.852315	10q23.1	DYDC2;PRXL2A	1363.32	1363.32	0.0131137	0.0131137	0.0131093	0.013599	0.834	1.06857	0.574623	1.98711	1375.23	1375.23	0.0132506	0.0132506	0.0131093	0.0325636	1.06e-05	5.78848	2.64999	12.644
	12:26930439_G/A	rs573722962	12	26930439	G	A	0.787727	12p11.23	ITPR2	1079.78	1079.78	0.0103863	0.0103863	0.0103703	0.0121526	0.81	1.08699	0.550743	2.14537	1087.17	1087.17	0.0104751	0.0104751	0.0103703	0.0247933	0.000202	5.1718	2.17394	12.3037
	17:7320874_C/T	rs62061174	17	7320874	C	T	0.660517	17p13.1	NLGN2	1390.4	1390.4	0.0133741	0.0133741	0.0133696	0.0138731	0.928	1.03211	0.520048	2.04836	1398.24	1398.24	0.0134723	0.0134723	0.0133696	0.0275134	0.000189	5.01293	2.15049	11.6854
	14:105592222_C/T	rs140764213	14	105592222	C	T	0.797888	14q32.33	LINC02298;JAG2	1518.14	1518.14	0.0146028	0.0146028	0.0145837	0.0167194	0.572	1.18923	0.651686	2.17018	1527.34	1527.34	0.0147162	0.0147162	0.0145837	0.0328236	2.79e-05	5.01157	2.35785	10.652
	5:134134961_C/A	rs150361651	5	134134961	C	A	0.825868	5q31.1	DDX46	1182.75	1182.75	0.0113768	0.0113768	0.0113688	0.0122581	0.986	1.00592	0.523203	1.93401	1191.65	1191.65	0.0114818	0.0114818	0.0113688	0.0269205	0.000159	4.74077	2.1139	10.632
	7:29138956_G/C	rs78179711	7	29138956	G	C	0.82976	7p14.3	CPVL	1462.14	1462.14	0.0140642	0.0140642	0.0140503	0.0155977	0.919	1.03035	0.578462	1.83525	1472.24	1472.24	0.0141853	0.0141853	0.0140503	0.032626	4.58e-05	4.64588	2.21979	9.72352
	19:57649013_G/A	rs147397744	19	57649013	G	A	0.949074	19q13.43	ZIM3	1147.42	1147.42	0.0110369	0.0110369	0.0110292	0.0118828	0.886	1.0467	0.559609	1.95774	1157.26	1157.26	0.0111505	0.0111505	0.0110292	0.0277162	0.000113	4.59818	2.11905	9.97771
	11:44144646_T/C	rs191237024	11	44144646	T	C	0.870196	11p11.2	EXT2	1145.1	1145.1	0.0110146	0.0110146	0.0110077	0.0117731	0.884	1.04997	0.546374	2.01774	1153.95	1153.95	0.0111185	0.0111185	0.0110077	0.0262547	0.000209	4.55388	2.04368	10.1473
	11:40838543_T/G	rs150536973	11	40838543	T	G	0.80169	11p12	LRRC4C	1296.45	1296.45	0.0124704	0.0124704	0.0124631	0.0132827	0.91	1.03771	0.54744	1.96706	1305.09	1305.09	0.0125749	0.0125749	0.0124631	0.0278515	0.000197	4.46675	2.03122	9.8226
	19:57635416_T/C	rs143578618	19	57635416	T	C	0.95115	19q13.43	USP29	1135.47	1135.47	0.010922	0.010922	0.0109167	0.0115075	0.954	1.01882	0.54367	1.90923	1145.07	1145.07	0.011033	0.011033	0.0109167	0.0269205	0.000199	4.29667	1.99317	9.26233
	10:53618945_A/G	rs564519898	10	53618945	A	G	0.804647	10q21.1	PRKG1	1480.06	1480.06	0.0142365	0.0142365	0.0142287	0.0151044	0.882	1.04668	0.572821	1.91254	1489.41	1489.41	0.0143508	0.0143508	0.0142287	0.0310345	0.00011	4.28187	2.04906	8.94772
	16:69784491_A/C	rs182601918	16	69784491	A	C	0.79322	16q22.1	NOB1	1459.12	1459.12	0.0140351	0.0140351	0.0140376	0.0137592	0.989	1.00424	0.537705	1.87556	1467.82	1467.82	0.0141428	0.0141428	0.0140376	0.028512	0.000242	4.19557	1.95092	9.02284
	5:94017754_C/T	rs139444187	5	94017754	C	T	0.862878	5q15	SLF1	1331.88	1331.88	0.0128112	0.0128112	0.0128069	0.0132869	0.978	1.00872	0.549356	1.8522	1340.53	1340.53	0.0129163	0.0129163	0.0128069	0.0278567	0.00026	4.10502	1.92392	8.75877
	15:87097774_T/C	rs201078737	15	87097774	T	C	0.909026	15q25.3	AGBL1	1280.53	1280.53	0.0123173	0.0123173	0.0123168	0.0123677	0.978	1.00857	0.545794	1.86373	1290.48	1290.48	0.012434	0.012434	0.0123168	0.0284496	0.000208	4.07068	1.93858	8.54773
	8:15583742_T/A	rs191266189	8	15583742	T	A	0.840809	8p22	TUSC3	1444.65	1444.65	0.013896	0.013896	0.0138884	0.0147375	0.93	1.02655	0.571259	1.84472	1453.4	1453.4	0.0140038	0.0140038	0.0138884	0.0297758	0.000245	3.89861	1.88405	8.06729
	2:202930214_T/C	rs186077399	2	202930214	T	C	0.965357	2q33.1	FZD7;KIAA2012	1335.69	1335.69	0.0128479	0.0128479	0.0128382	0.0139237	0.774	1.08913	0.608627	1.94898	1346.09	1346.09	0.0129699	0.0129699	0.0128382	0.0309669	0.000121	3.95804	1.96264	7.98216
	12:52859115_C/G	rs141107680	12	52859115	C	G	0.91205	12q13.13	KRT6B;KRT6C	2152.29	2152.29	0.0207027	0.0207027	0.0206712	0.0241914	0.513	1.17061	0.730374	1.87621	2165.8	2165.8	0.0208679	0.0208679	0.0206712	0.0477454	3.63e-06	3.93704	2.20449	7.03124
	8:1141422_A/G	rs191733949	8	1141422	A	G	0.872367	8p23.3	DLGAP2	2083.64	2083.64	0.0200424	0.0200424	0.0200315	0.0212439	0.955	1.01416	0.621296	1.65545	2096.09	2096.09	0.0201962	0.0201962	0.0200315	0.0427056	1.81e-05	3.78048	2.05831	6.94357
	8:15582992_G/C	rs77283977	8	15582992	G	C	0.840584	8p22	TUSC3	1459.09	1459.09	0.0140348	0.0140348	0.0140289	0.0146869	0.974	1.00966	0.56345	1.80925	1467.78	1467.78	0.0141424	0.0141424	0.0140289	0.0296458	0.000314	3.75595	1.82872	7.71422
	12:52886343_C/T	rs139159563	12	52886343	C	T	0.897104	12q13.13	KRT6A	2167.34	2167.34	0.0208474	0.0208474	0.0208144	0.0245119	0.487	1.18278	0.736733	1.89887	2180.15	2180.15	0.0210062	0.0210062	0.0208144	0.0472201	5.36e-06	3.8456	2.15272	6.86976
	2:236153336_A/T	rs79467393	2	236153336	A	T	0.873593	2q37.2	SH3BP4;AGAP1	1559.71	1559.71	0.0150027	0.0150027	0.0150075	0.0144676	0.975	1.0095	0.562969	1.8102	1569.55	1569.55	0.015123	0.015123	0.0150075	0.0309045	0.000252	3.65735	1.82645	7.32362
	1:23010566_A/G	rs78812384	1	23010566	A	G	0.854581	1p36.12	C1QB;EPHB2	1906.96	1906.96	0.0183429	0.0183429	0.0183453	0.0180729	0.833	1.05932	0.620494	1.80849	1919.05	1919.05	0.0184905	0.0184905	0.0183453	0.0383315	5.52e-05	3.7058	1.96055	7.00464
	12:52836965_C/T	rs150475100	12	52836965	C	T	0.912967	12q13.13	KRT75;KRT6B	2159.3	2159.3	0.0207701	0.0207701	0.0207392	0.0241914	0.522	1.16633	0.728301	1.8678	2172.45	2172.45	0.020932	0.020932	0.0207392	0.0472825	5.39e-06	3.81202	2.14169	6.78506
	12:52855976_G/A	rs146184315	12	52855976	G	A	0.913357	12q13.13	KRT6B;KRT6C	2156.04	2156.04	0.0207388	0.0207388	0.0207076	0.0241914	0.516	1.16879	0.729646	1.87225	2169.09	2169.09	0.0208997	0.0208997	0.0207076	0.0471472	5.69e-06	3.80026	2.13481	6.765
	1:203043613_C/A	rs147629139	1	203043613	C	A	0.866809	1q32.1	PPFIA4	1536.25	1536.25	0.014777	0.014777	0.0147774	0.0147333	0.983	1.00624	0.564783	1.79275	1546.24	1546.24	0.0148984	0.0148984	0.0147774	0.0314298	0.000265	3.57777	1.80349	7.09761
	11:26436321_A/G	rs78924773	11	26436321	A	G	0.9032	11p14.2	ANO3	2090.27	2090.27	0.0201061	0.0201061	0.0200945	0.0214	0.902	1.03044	0.639571	1.66017	2102.87	2102.87	0.0202616	0.0202616	0.0200945	0.043106	2.98e-05	3.47787	1.93728	6.24357
	8:63578655_C/A	rs145084970	8	63578655	C	A	0.871282	8q12.3	NKAIN3	2426.03	2426.03	0.0233357	0.0233357	0.0233251	0.0245161	0.892	1.03176	0.655995	1.62276	2440.28	2440.28	0.0235126	0.0235126	0.0233251	0.0491392	1.19e-05	3.43487	1.97729	5.96692
	8:134523873_C/A	rs111742965	8	134523873	C	A	0.82873	8q24.22	ST3GAL1	2865.61	2865.61	0.027564	0.027564	0.0275525	0.0288383	0.784	1.06225	0.689538	1.63643	2880.29	2880.29	0.0277522	0.0277522	0.0275525	0.055032	5.45e-06	3.39438	2.00429	5.74855
	8:134526381_A/G	rs77483106	8	134526381	A	G	0.80916	8q24.22	ST3GAL1	2812.99	2812.99	0.0270579	0.0270579	0.0270379	0.0292726	0.634	1.11324	0.71596	1.73098	2825.77	2825.77	0.0272269	0.0272269	0.0270379	0.0530504	9.68e-06	3.3561	1.96279	5.73846
	8:134526459_C/T	rs111794237	8	134526459	C	T	0.808359	8q24.22	ST3GAL1	2816.04	2816.04	0.0270872	0.0270872	0.0270675	0.0292726	0.637	1.11202	0.715181	1.72905	2828.82	2828.82	0.0272563	0.0272563	0.0270675	0.0530504	9.82e-06	3.35265	1.96094	5.73207
	8:134525398_T/C	rs7842555	8	134525398	T	C	0.806145	8q24.22	ST3GAL1	2906.78	2906.78	0.02796	0.02796	0.0279477	0.0293274	0.763	1.06919	0.692026	1.6519	2920.51	2920.51	0.0281397	0.0281397	0.0279477	0.0543767	9e-06	3.30838	1.95089	5.61047
	8:134525622_C/G	rs7824608	8	134525622	C	G	0.807124	8q24.22	ST3GAL1	2902.53	2902.53	0.0279191	0.0279191	0.0279064	0.0293274	0.758	1.07066	0.692959	1.65422	2916.2	2916.2	0.0280982	0.0280982	0.0279064	0.054309	9.21e-06	3.30316	1.94799	5.60109
	9:138710193_G/A	rs78195436	9	138710193	G	A	0.840351	9q34.3	CAMSAP1	1954.84	1954.84	0.0188034	0.0188034	0.0187964	0.0195741	0.939	1.02043	0.610136	1.70665	1964.94	1964.94	0.0189326	0.0189326	0.0187964	0.0375462	0.000194	3.23177	1.74398	5.98881
	15:27951022_C/T	rs139957400	15	27951022	C	T	0.759192	15q12	GABRG3;OCA2	2537.53	2537.53	0.0244083	0.0244083	0.0244009	0.0252203	0.817	1.05884	0.652139	1.71917	2548.13	2548.13	0.0245517	0.0245517	0.0244009	0.0451553	6.54e-05	3.25818	1.82451	5.81841
	22:39654517_C/T	rs77515099	22	39654517	C	T	0.783407	22q13.1	PDGFB;RPL3	3047.26	3047.26	0.0293113	0.0293113	0.0293076	0.029728	0.969	1.00849	0.653807	1.55559	3060.27	3060.27	0.0294863	0.0294863	0.0293076	0.0539138	1.77e-05	3.16252	1.8694	5.35015
	5:75051143_G/A	rs555849552	5	75051143	G	A	0.933892	5q13.3	LOC441087;SV2C	3141.79	3141.79	0.0302206	0.0302206	0.0301891	0.0337086	0.683	1.08341	0.737468	1.59163	3158.43	3158.43	0.0304322	0.0304322	0.0301891	0.0636449	1.41e-06	3.1961	1.99338	5.12447
	7:148918376_C/T	rs143131814	7	148918376	C	T	0.970968	7q36.1	ZNF282	1966.54	1966.54	0.018916	0.018916	0.0189081	0.0197892	0.958	1.01298	0.628733	1.63205	1976.49	1976.49	0.0190439	0.0190439	0.0189081	0.0376034	0.000179	3.08299	1.7108	5.55577
	10:106812764_G/A	rs79497009	10	106812764	G	A	0.849348	10q25.1	SORCS3	2216.6	2216.6	0.0213212	0.0213212	0.0213103	0.0225258	0.904	1.02978	0.638156	1.66172	2227.55	2227.55	0.0214629	0.0214629	0.0213103	0.0423155	0.000128	3.04795	1.7234	5.39053
	1:228642597_A/G	rs6690116	1	228642597	A	G	0.989336	1q42.13	H3-4;H2AW	1894.2	1894.2	0.0182201	0.0182201	0.0182191	0.0183344	0.929	1.02259	0.62578	1.67101	1905.15	1905.15	0.0183565	0.0183565	0.0182191	0.0371353	0.000222	3.00351	1.67543	5.38432
	17:19620971_C/T	rs117410450	17	19620971	C	T	0.962176	17p11.2	SLC47A2;ALDH3A1	2059.19	2059.19	0.0198071	0.0198071	0.0198053	0.0200042	0.99	1.00303	0.625463	1.60851	2070.58	2070.58	0.0199505	0.0199505	0.0198053	0.0397878	0.000171	2.96027	1.681	5.21308
	1:228633067_T/C	rs6679518	1	228633067	T	C	0.990406	1q42.13	H3-4;H2AW	1915.71	1915.71	0.0184271	0.0184271	0.0184279	0.0183344	0.962	1.01203	0.620789	1.64985	1926.71	1926.71	0.0185643	0.0185643	0.0184279	0.0372029	0.000253	2.94783	1.65208	5.25986
	5:94006260_A/C	rs149862619	5	94006260	A	C	0.891041	5q15	SLF1	2576.15	2576.15	0.0247797	0.0247797	0.0247723	0.0255956	0.799	1.0594	0.679186	1.65246	2587.29	2587.29	0.0249291	0.0249291	0.0247723	0.0463567	8.68e-05	2.90708	1.70615	4.95333
	12:108699651_G/A	rs117228128	12	108699651	G	A	0.956671	12q23.3	CMKLR1	2355.41	2355.41	0.0226565	0.0226565	0.0226494	0.0234451	0.858	1.04144	0.667643	1.62452	2367.06	2367.06	0.0228071	0.0228071	0.0226494	0.0443647	0.000121	2.82543	1.66386	4.79791
	4:62409332_A/G	rs80331135	4	62409332	A	G	0.904815	4q13.1	ADGRL3	3780.26	3780.26	0.036362	0.036362	0.0363576	0.0368417	0.881	1.02832	0.714172	1.48067	3797.56	3797.56	0.0365903	0.0365903	0.0363576	0.068383	5.14e-06	2.75873	1.78337	4.26752
	17:32400338_T/C	rs117345424	17	32400338	T	C	0.712365	17q12	ASIC2	3219.15	3219.15	0.0309646	0.0309646	0.030962	0.0312545	0.948	1.01494	0.652651	1.57833	3229.82	3229.82	0.03112	0.03112	0.030962	0.0527071	0.00015	2.70667	1.61773	4.52861
	6:46452762_G/A	rs78268152	6	46452762	G	A	0.918434	6p12.3	RCAN2	2653.56	2653.56	0.0255243	0.0255243	0.0255151	0.0265486	0.836	1.04621	0.681879	1.60519	2665.22	2665.22	0.02568	0.02568	0.0255151	0.0482082	0.000105	2.73273	1.64428	4.54167
	5:94050860_C/T	rs147961000	5	94050860	C	T	0.897174	5q15	MCTP1	2640.55	2640.55	0.0253992	0.0253992	0.0253969	0.0256504	0.898	1.029	0.66453	1.59337	2651.45	2651.45	0.0255473	0.0255473	0.0253969	0.0460914	0.000179	2.69176	1.60347	4.51869
	5:94072674_G/C	rs144481684	5	94072674	G	C	0.903098	5q15	MCTP1	2637.92	2637.92	0.0253739	0.0253739	0.0253714	0.0256504	0.894	1.03	0.665891	1.59321	2648.82	2648.82	0.0255219	0.0255219	0.0253714	0.0460914	0.000179	2.68758	1.60239	4.50769
	5:94051770_C/T	rs145352326	5	94051770	C	T	0.899379	5q15	MCTP1	2648.28	2648.28	0.0254736	0.0254736	0.025472	0.0256504	0.91	1.02555	0.663	1.58635	2659.18	2659.18	0.0256218	0.0256218	0.025472	0.0460914	0.000193	2.66909	1.59299	4.4721
	12:71233377_T/C	rs116883232	12	71233377	T	C	0.849189	12q15	PTPRR	2750.28	2750.28	0.0264547	0.0264547	0.0264318	0.0289859	0.895	1.0287	0.674469	1.56897	2760.33	2760.33	0.0265963	0.0265963	0.0264318	0.0490716	0.000155	2.66155	1.60266	4.42008
	6:49449620_C/T	rs111784704	6	49449620	C	T	0.897628	6p12.3	CENPQ	2534.35	2534.35	0.0243777	0.0243777	0.0243788	0.0242505	0.986	1.00402	0.643626	1.56621	2546.24	2546.24	0.0245336	0.0245336	0.0243788	0.0456806	0.000228	2.63646	1.57445	4.41483
	19:12388513_T/C	rs75857156	19	12388513	T	C	0.942668	19p13.2	ZNF44	2543.62	2543.62	0.0244669	0.0244669	0.0244698	0.0241408	0.962	1.01073	0.654447	1.56099	2556.12	2556.12	0.0246288	0.0246288	0.0244698	0.0463515	0.000181	2.63238	1.58614	4.36874
	5:61237535_G/A	rs79435170	5	61237535	G	A	0.91776	5q12.1	C5orf64-AS1;KIF2A	3490.89	3490.89	0.0335785	0.0335785	0.0335694	0.0345857	0.676	1.08476	0.74103	1.58794	3505.24	3505.24	0.0337737	0.0337737	0.0335694	0.0616893	2.28e-05	2.63679	1.68355	4.12974
	9:123956372_T/A	rs10985178	9	123956372	T	A	0.615403	9q33.2	RAB14	4495.69	4495.69	0.0432436	0.0432436	0.0432384	0.0438162	0.958	1.01091	0.676531	1.51057	4504.8	4504.8	0.0434047	0.0434047	0.0432384	0.0661258	0.000172	2.43789	1.53154	3.88061
	7:36222091_T/A	rs17170523	7	36222091	T	A	0.943646	7p14.2	EEPD1	4893.54	4893.54	0.0470704	0.0470704	0.0470348	0.0510226	0.691	1.06532	0.779464	1.45601	4905.49	4905.49	0.0472655	0.0472655	0.0470348	0.0787902	4.8e-05	2.1443	1.48441	3.09753
	1:22579802_T/C	rs79679347	1	22579802	T	C	0.929601	1p36.12	WNT4;MIR4418	4868.76	4868.76	0.0468322	0.0468322	0.0468249	0.0476365	0.772	1.04874	0.760318	1.44658	4882.76	4882.76	0.0470465	0.0470465	0.0468249	0.0773236	6.63e-05	2.12097	1.46586	3.06886
	1:22581580_G/A	rs79398707	1	22581580	G	A	0.94091	1p36.12	WNT4;MIR4418	4976.15	4976.15	0.0478651	0.0478651	0.0478614	0.0482817	0.808	1.04001	0.757809	1.42729	4990.95	4990.95	0.0480888	0.0480888	0.0478614	0.0791751	5.65e-05	2.11114	1.46745	3.0372
	8:131686361_C/G	rs141928451	8	131686361	C	G	0.881184	8q24.22	ASAP1;ADCY8	5150.23	5150.23	0.0495395	0.0495395	0.0495144	0.0523171	0.808	1.03968	0.760184	1.42194	5163.77	5163.77	0.049754	0.049754	0.0495144	0.0824934	6.96e-05	2.07536	1.44827	2.97397
	3:64603231_T/C	rs75064633	3	64603231	T	C	0.708264	3p14.1	ADAMTS9	6864.33	6864.33	0.0660273	0.0660273	0.0660185	0.067004	0.949	1.01009	0.743201	1.37283	6874.02	6874.02	0.0662327	0.0662327	0.0660185	0.0955011	0.000141	1.98657	1.3951	2.8288
	6:53617056_C/T	rs13196881	6	53617056	C	T	0.887218	6p12.1	KLHL31;LRRC1	5626.02	5626.02	0.0541161	0.0541161	0.0540903	0.0569808	0.867	1.02586	0.760751	1.38334	5637.76	5637.76	0.0543211	0.0543211	0.0540903	0.0858584	0.000107	1.98498	1.40312	2.80815
	2:16447693_A/G	rs80261201	2	16447693	A	G	0.9159	2p24.3	GACAT3;CYRIA	5977.15	5977.15	0.0574936	0.0574936	0.0574883	0.0580729	0.982	1.00337	0.751836	1.33906	5991.49	5991.49	0.0577293	0.0577293	0.0574883	0.0906538	7.76e-05	1.95893	1.40339	2.73439
	10:129194502_G/T	rs72842984	10	129194502	G	T	0.931088	10q26.2	DOCK1	7521.16	7521.16	0.0723453	0.0723453	0.0722821	0.0793464	0.415	1.11328	0.859989	1.44118	7535.57	7535.57	0.0726068	0.0726068	0.0722821	0.116971	3.33e-06	2.04567	1.51284	2.76618
	14:43286202_A/T	rs12587096	14	43286202	A	T	0.964617	14q21.1	LRFN5;FSCB	6523.07	6523.07	0.0627448	0.0627448	0.062732	0.0641535	0.599	1.07714	0.816367	1.4212	6538.22	6538.22	0.0629971	0.0629971	0.062732	0.0992146	2.94e-05	1.96168	1.43006	2.69092
	14:43301994_C/G	rs58677458	14	43301994	C	G	0.997295	14q21.1	LRFN5;FSCB	6480.3	6480.3	0.0623334	0.0623334	0.0623239	0.063386	0.627	1.07024	0.814131	1.40691	6496.25	6496.25	0.0625927	0.0625927	0.0623239	0.0993343	2.9e-05	1.94469	1.42382	2.65611
	14:43297500_G/A	rs76657998	14	43297500	G	A	0.997405	14q21.1	LRFN5;FSCB	6481.51	6481.51	0.062345	0.062345	0.0623356	0.063386	0.628	1.07003	0.813996	1.40659	6497.45	6497.45	0.0626043	0.0626043	0.0623356	0.0993343	2.91e-05	1.94408	1.42343	2.65517
	14:43308198_A/G	rs77022701	14	43308198	A	G	0.996313	14q21.1	LRFN5;FSCB	6489.42	6489.42	0.0624211	0.0624211	0.0624124	0.063386	0.634	1.0688	0.813033	1.40502	6505.37	6505.37	0.0626806	0.0626806	0.0624124	0.0993343	2.98e-05	1.94256	1.42234	2.65305
	14:43307809_T/A	rs57739875	14	43307809	T	A	0.996902	14q21.1	LRFN5;FSCB	6488.05	6488.05	0.0624079	0.0624079	0.0623991	0.063386	0.632	1.06901	0.813242	1.40522	6504	6504	0.0626674	0.0626674	0.0623991	0.0993343	2.97e-05	1.94238	1.4223	2.65264
	14:43309051_G/C	rs12590814	14	43309051	G	C	0.99638	14q21.1	LRFN5;FSCB	6489.2	6489.2	0.062419	0.062419	0.0624098	0.0634409	0.629	1.06979	0.813804	1.4063	6505.1	6505.1	0.062678	0.062678	0.0624098	0.0993343	2.99e-05	1.94212	1.42208	2.65234
	14:43317578_T/C	rs74978093	14	43317578	T	C	0.993507	14q21.1	LRFN5;FSCB	6495.81	6495.81	0.0624826	0.0624826	0.0624734	0.0634957	0.63	1.06968	0.813505	1.40652	6511.61	6511.61	0.0627407	0.0627407	0.0624734	0.0992667	3.14e-05	1.93931	1.41979	2.64893
	7:4820283_T/G	rs59174566	7	4820283	T	G	0.876968	7p22.1	AP5Z1	9237.66	9237.66	0.0888561	0.0888561	0.088838	0.0908665	0.822	1.02831	0.806596	1.31097	9252.9	9252.9	0.0891537	0.0891537	0.088838	0.132288	2.04e-05	1.82773	1.38493	2.41211
	17:66633570_G/A	rs58270388	17	66633570	G	A	0.988725	17q24.2	LINC01482	9470.31	9470.31	0.0910939	0.0910939	0.0910989	0.0905376	0.837	1.02431	0.814581	1.28804	9491.65	9491.65	0.091454	0.091454	0.0910989	0.139975	6.24e-06	1.82208	1.40453	2.36377
	17:66633305_C/T	rs9913046	17	66633305	C	T	0.988717	17q24.2	LINC01482	9470.05	9470.05	0.0910915	0.0910915	0.0910965	0.0905376	0.837	1.02434	0.814603	1.28809	9491.39	9491.39	0.0914516	0.0914516	0.0910965	0.139975	6.24e-06	1.82207	1.40453	2.36375
	7:4818086_A/T	rs6975325	7	4818086	A	T	0.87833	7p22.1	AP5Z1	9216.67	9216.67	0.0886542	0.0886542	0.0886343	0.0908665	0.803	1.03139	0.808961	1.31498	9231.71	9231.71	0.0889494	0.0889494	0.0886343	0.132017	2.1e-05	1.82624	1.38376	2.41022
	4:866723_C/T	rs62297061	4	866723	C	T	0.965741	4p16.3	GAK	9587.14	9587.14	0.0922177	0.0922177	0.0921693	0.0975796	0.622	1.05894	0.843069	1.33009	9603.83	9603.83	0.0925349	0.0925349	0.0921693	0.142498	4.63e-06	1.84625	1.42022	2.40008
	17:66634140_C/T	rs75370862	17	66634140	C	T	0.996104	17q24.2	LINC01482	9460.65	9460.65	0.0910011	0.0910011	0.0910058	0.0904828	0.83	1.02532	0.815942	1.28843	9481.71	9481.71	0.0913582	0.0913582	0.0910058	0.139523	7.56e-06	1.80761	1.39494	2.34237
	17:66660827_G/A	rs12150054	17	66660827	G	A	0.988559	17q24.2	LINC01482	9677.32	9677.32	0.0930852	0.0930852	0.0930902	0.0925237	0.859	1.02066	0.813956	1.27984	9698.18	9698.18	0.093444	0.093444	0.0930902	0.14178	7.6e-06	1.79987	1.39149	2.32812
	17:66658233_C/G	rs75435683	17	66658233	C	G	0.989887	17q24.2	LINC01482	9529.57	9529.57	0.091664	0.091664	0.0916742	0.0905334	0.875	1.01847	0.810366	1.28002	9550.62	9550.62	0.0920223	0.0920223	0.0916742	0.13959	9.19e-06	1.79696	1.38693	2.3282
	17:66654709_G/A	rs9890650	17	66654709	G	A	0.990127	17q24.2	LINC01482	9542	9542	0.0917835	0.0917835	0.0917933	0.0906979	0.872	1.01901	0.810941	1.28046	9562.95	9562.95	0.092141	0.092141	0.0917933	0.139658	9.53e-06	1.79392	1.38499	2.32359
	17:66657636_G/A	rs17673578	17	66657636	G	A	0.989373	17q24.2	LINC01482	9544.86	9544.86	0.0918111	0.0918111	0.0918221	0.0905882	0.882	1.01749	0.809691	1.27861	9565.87	9565.87	0.0921691	0.0921691	0.0918221	0.13959	9.83e-06	1.79239	1.38381	2.32162
	17:66641302_A/T	rs917554	17	66641302	A	T	0.990195	17q24.2	LINC01482	9534.61	9534.61	0.0917124	0.0917124	0.0917201	0.0908581	0.854	1.02164	0.813015	1.28381	9555.41	9555.41	0.0920684	0.0920684	0.0917201	0.139658	9.19e-06	1.79634	1.38667	2.32705
	17:66653301_C/G	rs74000781	17	66653301	C	G	0.990595	17q24.2	LINC01482	9607.13	9607.13	0.09241	0.09241	0.0924138	0.0919882	0.812	1.02804	0.818658	1.29097	9627.73	9627.73	0.0927652	0.0927652	0.0924138	0.140786	8e-06	1.80099	1.39108	2.33167
	17:66653340_T/C	rs16973176	17	66653340	T	C	0.990599	17q24.2	LINC01482	9607.38	9607.38	0.0924124	0.0924124	0.0924163	0.0919882	0.812	1.02801	0.818635	1.29093	9627.98	9627.98	0.0927677	0.0927677	0.0924163	0.140786	8.01e-06	1.8009	1.39102	2.33154
	17:66639907_T/C	rs16973170	17	66639907	T	C	0.99134	17q24.2	LINC01482	9554.33	9554.33	0.0919021	0.0919021	0.0919125	0.0907527	0.875	1.01843	0.810693	1.27939	9575.23	9575.23	0.0922594	0.0922594	0.0919125	0.139658	1.02e-05	1.78871	1.3816	2.31579
	4:872020_T/C	rs73207794	4	872020	T	C	0.996157	4p16.3	GAK	10002.6	10002.6	0.0962141	0.0962141	0.09616	0.102205	0.613	1.0583	0.849738	1.31806	10018.7	10018.7	0.0965319	0.0965319	0.09616	0.147345	7.6e-06	1.7775	1.38173	2.28662
	4:875144_G/A	rs3775130	4	875144	G	A	0.99556	4p16.3	GAK	10008.8	10008.8	0.096274	0.096274	0.0962194	0.102315	0.609	1.05898	0.850268	1.31893	10024.8	10024.8	0.0965914	0.0965914	0.0962194	0.147412	7.56e-06	1.77789	1.382	2.28719
	4:854071_C/T	rs12651271	4	854071	C	T	0.993243	4p16.3	GAK	10176.7	10176.7	0.0978882	0.0978882	0.0978357	0.103707	0.61	1.05846	0.850813	1.31678	10192.9	10192.9	0.0982103	0.0982103	0.0978357	0.149399	6.83e-06	1.77723	1.38337	2.28323
	21:38928100_A/G	rs17229494	21	38928100	A	G	0.938837	21q22.13	DYRK1A;KCNJ6	9151.02	9151.02	0.0880227	0.0880227	0.0879898	0.0916719	0.634	1.05884	0.836692	1.33997	9164.06	9164.06	0.0882977	0.0882977	0.0879898	0.130369	2.92e-05	1.77598	1.35661	2.32497
	2:16461732_G/T	rs340770	2	16461732	G	T	0.937156	2p24.3	GACAT3;CYRIA	9270.06	9270.06	0.0891678	0.0891678	0.0891451	0.0916762	0.866	1.02031	0.808233	1.28802	9283.66	9283.66	0.08945	0.08945	0.0891451	0.131118	4.96e-05	1.73633	1.33009	2.26664
	2:16461665_G/A	rs340769	2	16461665	G	A	0.932824	2p24.3	GACAT3;CYRIA	9334.69	9334.69	0.0897894	0.0897894	0.0897617	0.0928611	0.817	1.02787	0.81441	1.29727	9347.94	9347.94	0.0900693	0.0900693	0.0897617	0.132111	4.34e-05	1.74325	1.33553	2.27545
	4:869174_A/G	rs11734537	4	869174	A	G	0.997333	4p16.3	GAK	10141.4	10141.4	0.0975489	0.0975489	0.0974976	0.103226	0.626	1.05577	0.848686	1.31338	10157.5	10157.5	0.0978694	0.0978694	0.0974976	0.148671	8.13e-06	1.76766	1.37633	2.27026
	4:869359_C/A	rs11732965	4	869359	C	A	0.997384	4p16.3	GAK	10140.7	10140.7	0.0975422	0.0975422	0.0974909	0.103226	0.626	1.05582	0.84873	1.31343	10156.8	10156.8	0.0978627	0.0978627	0.0974909	0.148671	8.12e-06	1.76769	1.37636	2.2703
	4:869169_A/G	rs11733713	4	869169	A	G	0.997342	4p16.3	GAK	10141.6	10141.6	0.0975508	0.0975508	0.0974996	0.103226	0.626	1.05573	0.848656	1.31332	10157.7	10157.7	0.0978713	0.0978713	0.0974996	0.148671	8.14e-06	1.7675	1.37622	2.27003
	4:864077_C/T	rs11726280	4	864077	C	T	0.997819	4p16.3	GAK	10140.2	10140.2	0.0975374	0.0975374	0.097486	0.103226	0.626	1.05574	0.848712	1.31328	10156.3	10156.3	0.0978579	0.0978579	0.097486	0.148671	8.13e-06	1.76747	1.37625	2.26991
	2:16461621_C/T	rs62114521	2	16461621	C	T	0.937403	2p24.3	GACAT3;CYRIA	9278.19	9278.19	0.089246	0.089246	0.089227	0.0913515	0.899	1.01526	0.80428	1.28158	9291.84	9291.84	0.0895289	0.0895289	0.089227	0.130785	5.86e-05	1.72568	1.32244	2.25188
	4:858332_C/T	rs11248051	4	858332	C	T	1	4p16.3	GAK	10141	10141	0.0975453	0.0975453	0.097494	0.103226	0.626	1.05571	0.848857	1.31297	10157	10157	0.0978648	0.0978648	0.097494	0.148541	8.68e-06	1.76296	1.37318	2.26338
	4:843674_G/A	rs55728587	4	843674	G	A	0.98869	4p16.3	GAK	10092.2	10092.2	0.0970755	0.0970755	0.0970283	0.102307	0.644	1.05318	0.845404	1.31203	10107.9	10107.9	0.0973919	0.0973919	0.0970283	0.14708	1.06e-05	1.76006	1.36865	2.26341
	2:16461930_C/T	rs340771	2	16461930	C	T	0.941755	2p24.3	GACAT3;CYRIA	9469.05	9469.05	0.0910818	0.0910818	0.0910682	0.0925912	0.952	1.00706	0.799664	1.26824	9483.1	9483.1	0.0913717	0.0913717	0.0910682	0.132839	6.19e-05	1.71232	1.31608	2.22786
	2:16461459_A/G	rs13384866	2	16461459	A	G	0.931558	2p24.3	GACAT3;CYRIA	9329.14	9329.14	0.089736	0.089736	0.0897151	0.0920557	0.875	1.01884	0.807037	1.28623	9342.39	9342.39	0.0900159	0.0900159	0.0897151	0.131118	6.06e-05	1.72394	1.32108	2.24964
	4:893287_G/A	rs3775122	4	893287	G	A	0.998545	4p16.3	GAK	10350.8	10350.8	0.0995638	0.0995638	0.0995113	0.105376	0.616	1.05699	0.85135	1.3123	10366.8	10366.8	0.0998868	0.0998868	0.0995113	0.151194	7.94e-06	1.75891	1.37288	2.2535
	4:882625_T/G	rs2279182	4	882625	T	G	0.997951	4p16.3	GAK	10253.5	10253.5	0.0986276	0.0986276	0.0985729	0.104681	0.594	1.06095	0.853615	1.31865	10269.1	10269.1	0.0989446	0.0989446	0.0985729	0.149732	8.49e-06	1.76078	1.3726	2.25874
	4:882643_G/A	rs2279181	4	882643	G	A	0.998	4p16.3	GAK	10255.5	10255.5	0.0986468	0.0986468	0.0985923	0.104681	0.595	1.0607	0.85343	1.3183	10271.1	10271.1	0.0989639	0.0989639	0.0985923	0.149732	8.58e-06	1.76011	1.37214	2.25777
	4:886345_C/T	rs3775126	4	886345	C	T	0.998186	4p16.3	GAK	10259.4	10259.4	0.0986838	0.0986838	0.0986287	0.104786	0.59	1.06156	0.85418	1.3193	10274.9	10274.9	0.0990004	0.0990004	0.0986287	0.1498	8.55e-06	1.75999	1.37214	2.25747
	2:16462145_T/C	rs57244888	2	16462145	T	C	0.942857	2p24.3	GACAT3;CYRIA	9451.62	9451.62	0.0909142	0.0909142	0.0908971	0.0928062	0.921	1.0118	0.803386	1.27429	9465.22	9465.22	0.0911994	0.0911994	0.0908971	0.132506	6.61e-05	1.70874	1.31335	2.22317
	4:887868_A/C	rs11726912	4	887868	A	C	0.998328	4p16.3	GAK	10261.9	10261.9	0.0987082	0.0987082	0.0986514	0.105001	0.577	1.06383	0.856048	1.32205	10277.2	10277.2	0.099023	0.099023	0.0986514	0.1498	8.65e-06	1.7592	1.37161	2.25631
	4:888717_G/A	rs28628421	4	888717	G	A	0.998117	4p16.3	GAK	10265.2	10265.2	0.0987396	0.0987396	0.0986831	0.105001	0.578	1.06359	0.85585	1.32176	10280.5	10280.5	0.0990545	0.0990545	0.0986831	0.1498	8.73e-06	1.75869	1.37122	2.25565
	4:852313_C/T	rs1564282	4	852313	C	T	0.992703	4p16.3	GAK	10154.2	10154.2	0.0976725	0.0976725	0.0976195	0.103546	0.605	1.05936	0.851312	1.31826	10169.4	10169.4	0.0979841	0.0979841	0.0976195	0.147813	1.12e-05	1.75191	1.36417	2.24986
	4:851357_G/A	rs11731387	4	851357	G	A	0.992819	4p16.3	GAK	10159	10159	0.0977187	0.0977187	0.0976646	0.103707	0.597	1.06069	0.852433	1.31982	10174.1	10174.1	0.0980294	0.0980294	0.0976646	0.147881	1.11e-05	1.75206	1.36434	2.24994
	4:879776_G/A	rs28662837	4	879776	G	A	0.998095	4p16.3	GAK	10214.9	10214.9	0.0982564	0.0982564	0.0982081	0.103605	0.644	1.05268	0.846699	1.30878	10230.5	10230.5	0.0985728	0.0985728	0.0982081	0.148406	1.2e-05	1.74363	1.35941	2.23643
	2:16463334_C/G	rs73217623	2	16463334	C	G	0.94382	2p24.3	GACAT3;CYRIA	9465.82	9465.82	0.0910508	0.0910508	0.0910325	0.0930761	0.908	1.01362	0.805041	1.27623	9479.17	9479.17	0.0913338	0.0913338	0.0910325	0.132506	6.98e-05	1.70451	1.31057	2.21688
	4:889384_C/A	rs17781499	4	889384	C	A	0.999237	4p16.3	GAK	10267.5	10267.5	0.0987624	0.0987624	0.0987027	0.105376	0.555	1.06758	0.859199	1.32649	10282.5	10282.5	0.0990744	0.0990744	0.0987027	0.149867	8.69e-06	1.75829	1.37113	2.25477
	4:891150_C/T	rs9994159	4	891150	C	T	0.999083	4p16.3	GAK	10277.1	10277.1	0.0988546	0.0988546	0.0987957	0.105376	0.561	1.06652	0.858391	1.32512	10292.1	10292.1	0.0991667	0.0991667	0.0987957	0.149867	8.99e-06	1.75621	1.36965	2.25186
	4:847445_C/T	rs34006051	4	847445	C	T	0.992831	4p16.3	GAK	10157.3	10157.3	0.0977025	0.0977025	0.0976488	0.103652	0.601	1.06011	0.851964	1.31911	10172.4	10172.4	0.0980128	0.0980128	0.0976488	0.147745	1.16e-05	1.74957	1.3625	2.24661
	4:856787_G/A	rs12651368	4	856787	G	A	0.994589	4p16.3	GAK	10173.3	10173.3	0.0978559	0.0978559	0.0978016	0.103871	0.598	1.06042	0.852536	1.319	10188.3	10188.3	0.0981668	0.0981668	0.0978016	0.148073	1.12e-05	1.74972	1.36311	2.24598
	4:869715_C/T	rs78590562	4	869715	C	T	0.986137	4p16.3	GAK	9963.43	9963.43	0.0958372	0.0958372	0.0957855	0.10156	0.625	1.05664	0.847002	1.31818	9977.97	9977.97	0.0961399	0.0961399	0.0957855	0.144557	1.62e-05	1.74303	1.35394	2.24393
	2:16490831_G/T	rs340797	2	16490831	G	T	0.989344	2p24.3	GACAT3;CYRIA	9903.93	9903.93	0.0952649	0.0952649	0.095245	0.0974742	0.943	1.00801	0.808989	1.256	9919.27	9919.27	0.0955743	0.0955743	0.095245	0.140578	4.25e-05	1.68943	1.31428	2.17167
	4:895060_G/T	rs3755960	4	895060	G	T	0.990666	4p16.3	GAK	10242.3	10242.3	0.0985194	0.0985194	0.0984711	0.103871	0.651	1.05168	0.845601	1.30798	10257.2	10257.2	0.0988305	0.0988305	0.0984711	0.147943	1.6e-05	1.72954	1.3485	2.21825
	4:869708_G/A	rs62297063	4	869708	G	A	0.984564	4p16.3	GAK	9945.17	9945.17	0.0956616	0.0956616	0.0956084	0.10156	0.611	1.05912	0.848659	1.32178	9959.22	9959.22	0.0959591	0.0959591	0.0956084	0.143891	1.87e-05	1.73691	1.34884	2.23664
	4:895059_A/G	rs3755961	4	895059	A	G	0.988134	4p16.3	GAK	10209.6	10209.6	0.0982054	0.0982054	0.0981533	0.103976	0.616	1.05751	0.849735	1.31608	10224.2	10224.2	0.0985121	0.0985121	0.0981533	0.147543	1.54e-05	1.73462	1.35132	2.22664
	4:869698_C/T	rs62297062	4	869698	C	T	0.985155	4p16.3	GAK	9950.89	9950.89	0.0957166	0.0957166	0.0956639	0.10156	0.615	1.05847	0.848234	1.32081	9964.93	9964.93	0.0960142	0.0960142	0.0956639	0.143891	1.92e-05	1.73499	1.34756	2.2338
	2:16489941_G/A	rs7592235	2	16489941	G	A	0.990942	2p24.3	GACAT3;CYRIA	9902.39	9902.39	0.0952501	0.0952501	0.0952295	0.097529	0.939	1.00862	0.809591	1.25659	9917.53	9917.53	0.0955575	0.0955575	0.0952295	0.140381	4.6e-05	1.68461	1.31087	2.16489
	2:16483980_C/G	rs12476623	2	16483980	C	G	0.991397	2p24.3	GACAT3;CYRIA	9676.45	9676.45	0.0930768	0.0930768	0.0930473	0.0963441	0.83	1.02467	0.820394	1.27981	9690.7	9690.7	0.0933719	0.0933719	0.0930473	0.137728	4.38e-05	1.69769	1.31709	2.18827
	2:16481189_C/T	rs6739779	2	16481189	C	T	0.991391	2p24.3	GACAT3;CYRIA	9679.5	9679.5	0.0931061	0.0931061	0.0930769	0.0963441	0.832	1.02438	0.820186	1.27942	9693.75	9693.75	0.0934013	0.0934013	0.0930769	0.137728	4.43e-05	1.69689	1.31653	2.18714
	2:16481089_C/A	rs6739644	2	16481089	C	A	0.989029	2p24.3	GACAT3;CYRIA	9650.36	9650.36	0.0928258	0.0928258	0.0927941	0.0963441	0.809	1.02781	0.822506	1.28435	9664.35	9664.35	0.0931181	0.0931181	0.0927941	0.137395	4.35e-05	1.70025	1.31826	2.19295
	2:16481850_A/G	rs340755	2	16481850	A	G	0.990321	2p24.3	GACAT3;CYRIA	9754.68	9754.68	0.0938293	0.0938293	0.0938066	0.0963441	0.882	1.01693	0.814652	1.26943	9769.13	9769.13	0.0941276	0.0941276	0.0938066	0.137993	5.11e-05	1.68666	1.30972	2.17209
	2:73313893_C/A	rs13017749	2	73313893	C	A	0.897702	2p13.2	RAB11FIP5	9975.99	9975.99	0.095958	0.095958	0.0959553	0.0962555	0.912	1.01311	0.803176	1.27792	9989.04	9989.04	0.0962465	0.0962465	0.0959553	0.136038	0.000124	1.66756	1.28434	2.16511
	21:38946443_G/A	rs62222316	21	38946443	G	A	0.968491	21q22.13	DYRK1A;KCNJ6	13069.5	13069.5	0.125715	0.125715	0.125691	0.128277	0.796	1.02642	0.842198	1.25093	13085.7	13085.7	0.126084	0.126084	0.125691	0.179716	8.78e-06	1.66789	1.33109	2.08991
	18:43344674_G/A	rs80324765	18	43344674	G	A	0.98572	18q12.3	SLC14A1;SIGLEC15	9430.65	9430.65	0.0907124	0.0907124	0.0906926	0.0929074	0.874	1.01849	0.811907	1.27764	9442.45	9442.45	0.09098	0.09098	0.0906926	0.130244	0.00013	1.65519	1.27865	2.14259
	2:73347362_T/C	rs34946214	2	73347362	T	C	0.899628	2p13.2	RAB11FIP5;NOTO	10444.4	10444.4	0.100464	0.100464	0.100473	0.0994223	0.998	1.00035	0.796557	1.25628	10457.3	10457.3	0.100758	0.100758	0.100473	0.13972	0.000204	1.62124	1.25631	2.09218
	13:78124682_A/C	rs7981338	13	78124682	A	C	0.808674	13q22.3	SCEL	14059.2	14059.2	0.135234	0.135234	0.13518	0.141252	0.522	1.07104	0.868048	1.32149	14068.7	14068.7	0.135555	0.135555	0.13518	0.186805	1.41e-05	1.69141	1.33421	2.14424
	14:31393261_A/G	rs79428949	14	31393261	A	G	0.990905	14q12	STRN3	10645.4	10645.4	0.102397	0.102397	0.102388	0.103386	0.8	1.02822	0.829151	1.27509	10658.6	10658.6	0.102697	0.102697	0.102388	0.144963	7.29e-05	1.63851	1.28375	2.09129
	15:53060167_G/A	rs8033759	15	53060167	G	A	0.928325	15q21.3	ONECUT1	12996.9	12996.9	0.125016	0.125016	0.125019	0.124638	0.869	1.01744	0.828208	1.24992	13009.3	13009.3	0.125348	0.125348	0.125019	0.170271	7.63e-05	1.5937	1.26507	2.0077
	10:70779686_A/G	rs34680566	10	70779686	A	G	0.972853	10q22.1	KIFBP;SRGN	12754.6	12754.6	0.122685	0.122685	0.122652	0.126304	0.729	1.03592	0.848255	1.2651	12766.6	12766.6	0.123009	0.123009	0.122652	0.171696	5.7e-05	1.5872	1.26744	1.98765
	1:22543589_C/G	rs11576292	1	22543589	C	G	0.995393	1p36.12	WNT4;MIR4418	12838.5	12838.5	0.123492	0.123492	0.12351	0.121451	0.993	1.00085	0.819865	1.22179	12852.2	12852.2	0.123834	0.123834	0.12351	0.168035	0.000138	1.54405	1.23492	1.93056
	1:22543417_G/C	rs2473264	1	22543417	G	C	0.995428	1p36.12	WNT4;MIR4418	12875.5	12875.5	0.123849	0.123849	0.123866	0.121935	0.983	1.00219	0.821114	1.22319	12888.9	12888.9	0.124187	0.124187	0.123866	0.168102	0.000153	1.53873	1.23107	1.92329
	17:75306867_T/C	rs67735271	17	75306867	T	C	0.887831	17q25.3	SEPTIN9	16618	16618	0.159847	0.159847	0.15986	0.158343	0.997	1.00039	0.829063	1.20713	16630.6	16630.6	0.160239	0.160239	0.15986	0.211952	7.07e-05	1.52953	1.24032	1.88619
	19:587964_C/T	rs11085129	19	587964	C	T	0.898325	19p13.3	BSG;HCN2	17525.2	17525.2	0.168574	0.168574	0.168522	0.174282	0.572	1.05439	0.877462	1.26699	17531.4	17531.4	0.168919	0.168919	0.168522	0.223139	1.67e-05	1.57819	1.28218	1.94255
	1:77045750_T/A	rs4598537	1	77045750	T	A	0.993582	1p31.1	ST6GALNAC3	85428	18534	0.178277	0.821723	0.821716	0.822484	0.917	1.00903	0.852446	1.19438	85328.1	18457.9	0.177846	0.822154	0.821716	0.881963	1.46e-05	1.52318	1.25928	1.84238
	7:12683446_C/G	rs12113631	7	12683446	C	G	0.924446	7p21.3	SCIN	16387.1	16387.1	0.157626	0.157626	0.157627	0.157516	0.927	1.0087	0.83796	1.21423	16397.7	16397.7	0.157996	0.157996	0.157627	0.20842	7.31e-05	1.52261	1.23695	1.87423
	7:12689475_G/T	rs1180398	7	12689475	G	T	0.852993	7p21.3	SCIN	30007	30007	0.288635	0.288635	0.288564	0.296433	0.753	1.02514	0.87851	1.19624	30004.9	30004.9	0.289103	0.289103	0.288564	0.362802	1.65e-06	1.52872	1.2851	1.81851
	15:81655449_A/T	rs12905001	15	81655449	A	T	0.976851	15q25.1	TMC3-AS1	18703.5	18703.5	0.179907	0.179907	0.179864	0.184672	0.947	1.00582	0.848492	1.19231	18712.7	18712.7	0.180301	0.180301	0.179864	0.239985	3.49e-05	1.49751	1.23685	1.8131
	15:81655457_G/A	rs12905425	15	81655457	G	A	0.97698	15q25.1	TMC3-AS1	18697.1	18697.1	0.179846	0.179846	0.179802	0.184672	0.943	1.00625	0.84884	1.19285	18706.2	18706.2	0.180238	0.180238	0.179802	0.239788	3.63e-05	1.49621	1.23577	1.81153
	15:81611253_G/A	rs4778893	15	81611253	G	A	0.980265	15q25.1	STARD5	17364.1	17364.1	0.167024	0.167024	0.166912	0.179477	0.404	1.07743	0.904448	1.28351	17370.2	17370.2	0.167365	0.167365	0.166912	0.229381	8.63e-06	1.56619	1.2853	1.90846
	15:81653396_T/A	rs7170536	15	81653396	T	A	0.984885	15q25.1	TMC3-AS1	18935.2	18935.2	0.182136	0.182136	0.182094	0.186823	0.954	1.00494	0.848971	1.18957	18943.8	18943.8	0.182528	0.182528	0.182094	0.241842	4.66e-05	1.48207	1.22637	1.79108
	21:38936128_T/G	rs8131240	21	38936128	T	G	0.974057	21q22.13	DYRK1A;KCNJ6	16615.6	16615.6	0.159824	0.159824	0.159817	0.160582	0.899	1.01158	0.846426	1.20895	16625.2	16625.2	0.160187	0.160187	0.159817	0.210751	0.000109	1.48456	1.21535	1.8134
	21:38932492_T/G	rs2835809	21	38932492	T	G	0.972976	21q22.13	DYRK1A;KCNJ6	16679.7	16679.7	0.16044	0.16044	0.160436	0.160923	0.907	1.01072	0.845727	1.20791	16689.3	16689.3	0.160805	0.160805	0.160436	0.211281	0.000113	1.48253	1.21391	1.81059
	21:38936751_G/C	rs2835816	21	38936751	G	C	0.974022	21q22.13	DYRK1A;KCNJ6	16601.3	16601.3	0.159686	0.159686	0.159684	0.159937	0.935	1.0075	0.84296	1.20415	16610.8	16610.8	0.160049	0.160049	0.159684	0.20995	0.000132	1.47723	1.20941	1.80436
	21:38929958_C/T	rs34271447	21	38929958	C	T	0.972951	21q22.13	DYRK1A;KCNJ6	16674.9	16674.9	0.160394	0.160394	0.160385	0.161408	0.875	1.01446	0.848878	1.21234	16684.1	16684.1	0.160755	0.160755	0.160385	0.211281	0.000113	1.48235	1.21379	1.81033
	20:10184325_G/A	rs8123897	20	10184325	G	A	0.972919	20p12.2	SNAP25-AS1	18476.7	18476.7	0.177725	0.177725	0.177729	0.177255	0.989	1.00121	0.842882	1.18927	18486.2	18486.2	0.178118	0.178118	0.177729	0.231227	9.35e-05	1.46822	1.21092	1.78019
	21:38931071_T/C	rs12627231	21	38931071	T	C	0.973209	21q22.13	DYRK1A;KCNJ6	16692.5	16692.5	0.160564	0.160564	0.160556	0.161408	0.885	1.01328	0.84798	1.21081	16701.7	16701.7	0.160925	0.160925	0.160556	0.211281	0.000119	1.48005	1.21208	1.80726
	20:10175735_G/A	rs62185220	20	10175735	G	A	0.969961	20p12.2	SNAP25-AS1	18530.8	18530.8	0.178246	0.178246	0.178247	0.178115	0.97	1.00333	0.844617	1.19187	18539.2	18539.2	0.178629	0.178629	0.178247	0.230899	0.000118	1.45999	1.20418	1.77014
	19:5418713_C/A	rs10425672	19	5418713	C	A	0.831371	19p13.3	PTPRS;ZNRF4	24828.4	24828.4	0.238822	0.238822	0.238741	0.247835	0.452	1.06594	0.902637	1.25879	24826.3	24826.3	0.239207	0.239207	0.238741	0.302892	1.09e-05	1.51812	1.26042	1.82852
	13:114027812_A/C	rs9577520	13	114027812	A	C	0.907494	13q34	GRTP1;LOC101928841	82204.6	21757.4	0.209282	0.790718	0.790694	0.79338	0.887	1.01219	0.855934	1.19696	82105.5	21680.5	0.208897	0.791103	0.790694	0.847064	0.000109	1.44813	1.20052	1.74682
	20:10191772_C/T	rs73254488	20	10191772	C	T	0.991388	20p12.2	SNAP25-AS1	24544.8	24544.8	0.236094	0.236094	0.236087	0.236939	0.927	1.00725	0.863577	1.17483	24548.3	24548.3	0.236528	0.236528	0.236087	0.29689	4.59e-05	1.43139	1.20462	1.70084
	20:10190191_T/C	rs8119022	20	10190191	T	C	0.992128	20p12.2	SNAP25-AS1	24575.6	24575.6	0.236391	0.236391	0.236382	0.237369	0.916	1.00827	0.864538	1.1759	24578.8	24578.8	0.236822	0.236822	0.236382	0.296957	4.97e-05	1.42854	1.20244	1.69716
	20:1858755_G/A	rs58049286	20	1858755	G	A	0.949323	20p13	LOC100289473;SIRPA	26731.4	26731.4	0.257127	0.257127	0.257093	0.260805	0.713	1.02909	0.883485	1.19869	26731.8	26731.8	0.257567	0.257567	0.257093	0.322229	3.01e-05	1.43662	1.2118	1.70315
	10:79363555_G/C	rs1515404	10	79363555	G	C	0.976351	10q22.3	KCNMA1	24021.8	24021.8	0.231063	0.231063	0.231021	0.235758	0.829	1.01736	0.870037	1.18963	24019	24019	0.231428	0.231428	0.231021	0.28707	8.33e-05	1.42411	1.19415	1.69837
	10:79381020_G/A	rs2670137	10	79381020	G	A	0.986587	10q22.3	KCNMA1	24008.4	24008.4	0.230934	0.230934	0.230904	0.23435	0.907	1.00936	0.863866	1.17935	24006.2	24006.2	0.231305	0.231305	0.230904	0.286129	0.000111	1.41258	1.18563	1.68299
	10:79382436_G/A	rs2673428	10	79382436	G	A	0.98658	10q22.3	KCNMA1	24010.9	24010.9	0.230959	0.230959	0.230928	0.23435	0.908	1.00923	0.86376	1.1792	24008.7	24008.7	0.231329	0.231329	0.230928	0.286129	0.000112	1.41238	1.18547	1.68273
	10:79381462_G/A	rs2670136	10	79381462	G	A	0.986609	10q22.3	KCNMA1	24010.9	24010.9	0.230959	0.230959	0.230928	0.23435	0.908	1.00921	0.863754	1.17917	24008.7	24008.7	0.231329	0.231329	0.230928	0.286129	0.000112	1.41232	1.18542	1.68265
	20:1856966_C/T	rs11697278	20	1856966	C	T	0.977572	20p13	LOC100289473;SIRPA	26318.8	26318.8	0.253158	0.253158	0.253129	0.256395	0.745	1.02539	0.881431	1.19286	26319.9	26319.9	0.253598	0.253598	0.253129	0.317767	3.77e-05	1.4273	1.2051	1.69048
	10:79370576_C/A	rs2619630	10	79370576	C	A	0.996779	10q22.3	KCNMA1	24012.2	24012.2	0.230971	0.230971	0.230939	0.234459	0.904	1.0096	0.864743	1.17872	24010.2	24010.2	0.231343	0.231343	0.230939	0.286472	0.00011	1.41029	1.18476	1.67875
	10:79370519_A/G	rs2673465	10	79370519	A	G	0.99675	10q22.3	KCNMA1	24013.3	24013.3	0.230981	0.230981	0.23095	0.234459	0.904	1.00957	0.864716	1.17869	24011.2	24011.2	0.231353	0.231353	0.23095	0.286472	0.00011	1.41024	1.18472	1.67869
	10:79368339_G/A	rs2673427	10	79368339	G	A	0.99716	10q22.3	KCNMA1	24011.1	24011.1	0.230961	0.230961	0.230928	0.234514	0.9	1.00998	0.865094	1.17913	24009.1	24009.1	0.231332	0.231332	0.230928	0.28654	0.000109	1.41063	1.18509	1.67909
	10:79376362_G/A	rs2619626	10	79376362	G	A	0.996605	10q22.3	KCNMA1	23996.2	23996.2	0.230817	0.230817	0.230783	0.234565	0.888	1.01123	0.866125	1.18066	23994	23994	0.231188	0.231188	0.230783	0.286472	0.000106	1.41162	1.18583	1.6804
	10:79373022_C/A	rs1877578	10	79373022	C	A	0.996533	10q22.3	KCNMA1	24009.9	24009.9	0.230949	0.230949	0.230918	0.234404	0.906	1.00936	0.864523	1.17846	24007.9	24007.9	0.231321	0.231321	0.230918	0.286405	0.000112	1.40968	1.18424	1.67803
	10:79369951_A/G	rs2619631	10	79369951	A	G	0.996994	10q22.3	KCNMA1	24021.2	24021.2	0.231057	0.231057	0.231025	0.234619	0.899	1.01008	0.865189	1.17923	24019	24019	0.231429	0.231429	0.231025	0.28654	0.000111	1.4099	1.1845	1.67819
	10:79368852_T/G	rs2048627	10	79368852	T	G	0.997231	10q22.3	KCNMA1	24018.6	24018.6	0.231032	0.231032	0.231	0.234619	0.898	1.01019	0.865295	1.17935	24016.4	24016.4	0.231403	0.231403	0.231	0.28654	0.000111	1.40998	1.18457	1.67826
	10:79368264_T/C	rs2673461	10	79368264	T	C	0.997239	10q22.3	KCNMA1	24018.3	24018.3	0.231029	0.231029	0.230997	0.234619	0.898	1.01021	0.865312	1.17937	24016.1	24016.1	0.231401	0.231401	0.230997	0.28654	0.000111	1.40999	1.18459	1.67828
	10:79369274_C/T	rs2673425	10	79369274	C	T	0.997239	10q22.3	KCNMA1	24018.3	24018.3	0.231029	0.231029	0.230997	0.234619	0.898	1.01021	0.865312	1.17937	24016.1	24016.1	0.231401	0.231401	0.230997	0.28654	0.000111	1.40999	1.18459	1.67828
	10:79369529_A/G	rs2670129	10	79369529	A	G	0.997054	10q22.3	KCNMA1	24021.9	24021.9	0.231065	0.231065	0.231033	0.234619	0.899	1.01003	0.865156	1.17917	24019.8	24019.8	0.231436	0.231436	0.231033	0.28654	0.000111	1.40981	1.18443	1.67808
	10:79371673_C/T	rs2619628	10	79371673	C	T	0.99659	10q22.3	KCNMA1	24019.9	24019.9	0.231045	0.231045	0.231014	0.234459	0.907	1.0093	0.864498	1.17837	24017.8	24017.8	0.231417	0.231417	0.231014	0.286405	0.000115	1.40899	1.1837	1.67716
	20:1838222_C/A	rs156349	20	1838222	C	A	0.994778	20p13	LOC100289473;SIRPA	37396.2	37396.2	0.359711	0.359711	0.359633	0.368282	0.629	1.03399	0.903007	1.18397	37387.8	37387.8	0.360239	0.360239	0.359633	0.443033	2.96e-06	1.43367	1.23264	1.6675
	10:79371242_T/C	rs2619629	10	79371242	T	C	0.996845	10q22.3	KCNMA1	24022.6	24022.6	0.231071	0.231071	0.23104	0.234459	0.909	1.00911	0.864353	1.17812	24020.5	24020.5	0.231443	0.231443	0.23104	0.286405	0.000116	1.40862	1.18342	1.67666
	10:79371332_G/A	rs2673466	10	79371332	G	A	0.996849	10q22.3	KCNMA1	24022.5	24022.5	0.23107	0.23107	0.231039	0.234459	0.908	1.00912	0.86436	1.17813	24020.4	24020.4	0.231441	0.231441	0.231039	0.286405	0.000116	1.40862	1.18343	1.67666
	20:10175176_G/A	rs73254451	20	10175176	G	A	0.996007	20p12.2	SNAP25-AS1	24514.9	24514.9	0.235806	0.235806	0.235791	0.237529	0.88	1.01193	0.867817	1.17998	24515.9	24515.9	0.236216	0.236216	0.235791	0.2943	8.84e-05	1.41022	1.18755	1.67464
	10:79384253_T/C	rs1476318	10	79384253	T	C	0.985651	10q22.3	KCNMA1	24107.3	24107.3	0.231886	0.231886	0.231849	0.23591	0.878	1.01225	0.866515	1.1825	24104.3	24104.3	0.23225	0.23225	0.231849	0.28693	0.000118	1.41017	1.18385	1.67976
	20:10176431_T/C	rs62185221	20	10176431	T	C	0.996114	20p12.2	SNAP25-AS1	24518.2	24518.2	0.235838	0.235838	0.235819	0.237904	0.861	1.01383	0.869457	1.18217	24518.8	24518.8	0.236244	0.236244	0.235819	0.2943	8.9e-05	1.40998	1.18737	1.67434
	20:1858141_C/T	rs13036379	20	1858141	C	T	0.953531	20p13	LOC100289473;SIRPA	26532.9	26532.9	0.255218	0.255218	0.255181	0.259296	0.699	1.03058	0.884745	1.20045	26532.4	26532.4	0.255645	0.255645	0.255181	0.319046	4.26e-05	1.42674	1.20347	1.69142
	20:10164632_G/A	rs17518345	20	10164632	G	A	1	20p12.2	SNAP25-AS1	24041	24041	0.231248	0.231248	0.231229	0.233333	0.855	1.01452	0.869416	1.18385	24042	24042	0.23165	0.23165	0.231229	0.289125	9.55e-05	1.41009	1.18652	1.67579
	20:1837509_A/G	rs156348	20	1837509	A	G	0.998841	20p13	LOC100289473;SIRPA	38212.9	38212.9	0.367566	0.367566	0.367508	0.373978	0.713	1.02553	0.896473	1.17317	38203.6	38203.6	0.3681	0.3681	0.367508	0.449009	4.55e-06	1.42014	1.22237	1.6499
	20:1836532_A/G	rs156347	20	1836532	A	G	1	20p13	LOC100289473;SIRPA	38178	38178	0.36723	0.36723	0.367177	0.373118	0.74	1.02301	0.894314	1.17022	38169	38169	0.367766	0.367766	0.367177	0.448276	5.19e-06	1.41694	1.2197	1.64606
	20:1836361_T/C	rs156346	20	1836361	T	C	0.994734	20p13	LOC100289473;SIRPA	38186.9	38186.9	0.367316	0.367316	0.367259	0.373658	0.719	1.02509	0.895826	1.17302	38176.7	38176.7	0.36784	0.36784	0.367259	0.447334	6.44e-06	1.41327	1.21607	1.64243
	20:1835757_G/A	rs156344	20	1835757	G	A	0.99481	20p13	LOC100289473;SIRPA	38183.6	38183.6	0.367284	0.367284	0.367225	0.373818	0.71	1.02595	0.896575	1.174	38173.2	38173.2	0.367807	0.367807	0.367225	0.447334	6.39e-06	1.41344	1.21622	1.64264
	20:1835786_A/G	rs156345	20	1835786	A	G	0.99481	20p13	LOC100289473;SIRPA	38184.5	38184.5	0.367293	0.367293	0.367234	0.373818	0.71	1.02592	0.896553	1.17396	38174.1	38174.1	0.367816	0.367816	0.367234	0.447334	6.4e-06	1.41338	1.21617	1.64256
	20:1823326_C/G	rs552067	20	1823326	C	G	0.963612	20p13	LOC100289473;SIRPA	39937.3	39937.3	0.384153	0.384153	0.384069	0.393502	0.54	1.0433	0.911032	1.19478	39920.5	39920.5	0.384642	0.384642	0.384069	0.462948	4.87e-06	1.42299	1.22321	1.6554
	20:1840343_T/C	rs156352	20	1840343	T	C	0.996446	20p13	LOC100289473;SIRPA	43196.6	43196.6	0.415504	0.415504	0.415416	0.42517	0.531	1.04299	0.914148	1.19	43177.2	43177.2	0.416021	0.416021	0.415416	0.498684	3.27e-06	1.41705	1.22355	1.64115
	20:1822324_G/C	rs149853	20	1822324	G	C	0.967412	20p13	LOC100289473;SIRPA	40440.8	40440.8	0.388996	0.388996	0.388915	0.397963	0.547	1.04234	0.91066	1.19305	40422.6	40422.6	0.38948	0.38948	0.388915	0.466786	6.39e-06	1.41457	1.21678	1.64452
	20:1821917_C/A	rs627517	20	1821917	C	A	0.967459	20p13	LOC100289473;SIRPA	40433.9	40433.9	0.38893	0.38893	0.388848	0.397963	0.544	1.04271	0.910988	1.19347	40415.7	40415.7	0.389414	0.389414	0.388848	0.466719	6.38e-06	1.4146	1.2168	1.64455
	20:1834059_A/G	rs156341	20	1834059	A	G	0.993587	20p13	LOC100289473;SIRPA	37763.7	37763.7	0.363245	0.363245	0.363182	0.370272	0.689	1.02794	0.89807	1.17659	37751.6	37751.6	0.363744	0.363744	0.363182	0.440646	1.22e-05	1.3994	1.20379	1.6268
	20:1839408_T/C	rs156350	20	1839408	T	C	0.997331	20p13	LOC100289473;SIRPA	43138.4	43138.4	0.414944	0.414944	0.414855	0.424735	0.529	1.04327	0.914436	1.19026	43118.5	43118.5	0.415456	0.415456	0.414855	0.49755	3.92e-06	1.41286	1.22	1.63621
	20:1825944_C/T	rs156329	20	1825944	C	T	0.967777	20p13	LOC100289473;SIRPA	39123.3	39123.3	0.376323	0.376323	0.376215	0.388231	0.444	1.05446	0.920513	1.20789	39105.8	39105.8	0.376793	0.376793	0.376215	0.455713	4.98e-06	1.42343	1.22323	1.6564
	20:1839442_A/G	rs156351	20	1839442	A	G	0.997476	20p13	LOC100289473;SIRPA	43154.8	43154.8	0.415102	0.415102	0.415011	0.425166	0.517	1.04454	0.915559	1.1917	43134.7	43134.7	0.415612	0.415612	0.415011	0.497748	3.86e-06	1.41317	1.22028	1.63654
	20:1824234_C/T	rs156327	20	1824234	C	T	0.97057	20p13	LOC100289473;SIRPA	40321.8	40321.8	0.387852	0.387852	0.38777	0.396939	0.543	1.04272	0.911152	1.19328	40303.6	40303.6	0.388334	0.388334	0.38777	0.46545	7.21e-06	1.41108	1.21403	1.6401
	20:1834194_C/T	rs156342	20	1834194	C	T	0.994431	20p13	LOC100289473;SIRPA	37727.7	37727.7	0.362899	0.362899	0.362835	0.370002	0.687	1.02811	0.898247	1.17674	37715	37715	0.363392	0.363392	0.362835	0.43958	1.49e-05	1.39453	1.19967	1.62105
	20:1846014_T/C	rs156324	20	1846014	T	C	1	20p13	LOC100289473;SIRPA	43270	43270	0.41621	0.41621	0.416104	0.427957	0.457	1.05111	0.921713	1.19867	43249	43249	0.416713	0.416713	0.416104	0.5	2.95e-06	1.41745	1.22456	1.64073
	20:1834992_C/G	rs55646123	20	1834992	C	G	0.994457	20p13	LOC100289473;SIRPA	37728.7	37728.7	0.362909	0.362909	0.362843	0.370162	0.68	1.02879	0.898847	1.17752	37715.9	37715.9	0.363401	0.363401	0.362843	0.43958	1.49e-05	1.39445	1.1996	1.62095
	20:1834907_G/A	rs149222	20	1834907	G	A	0.99446	20p13	LOC100289473;SIRPA	37728.8	37728.8	0.362909	0.362909	0.362844	0.370162	0.68	1.02878	0.898841	1.17751	37716	37716	0.363401	0.363401	0.362844	0.43958	1.49e-05	1.39442	1.19958	1.62092
	20:1835001_A/G	rs149221	20	1835001	A	G	0.994433	20p13	LOC100289473;SIRPA	37729.4	37729.4	0.362915	0.362915	0.36285	0.370162	0.681	1.02877	0.898828	1.17749	37716.6	37716.6	0.363407	0.363407	0.36285	0.43958	1.5e-05	1.3944	1.19955	1.62088
	20:1847540_T/C	rs156325	20	1847540	T	C	0.994984	20p13	LOC100289473;SIRPA	42932.8	42932.8	0.412966	0.412966	0.412844	0.426452	0.39	1.05961	0.928669	1.20901	42911	42911	0.413457	0.413457	0.412844	0.497155	2.41e-06	1.42398	1.22944	1.64932
	20:1827655_G/A	rs156333	20	1827655	G	A	0.99777	20p13	LOC100289473;SIRPA	40081.7	40081.7	0.385542	0.385542	0.38545	0.39575	0.508	1.04601	0.915607	1.19498	40064.4	40064.4	0.386029	0.386029	0.38545	0.465122	5.79e-06	1.40986	1.21531	1.63557
	20:1825326_C/T	rs156328	20	1825326	C	T	0.972708	20p13	LOC100289473;SIRPA	40137.4	40137.4	0.386077	0.386077	0.385985	0.396348	0.495	1.0481	0.915913	1.19936	40118.6	40118.6	0.386551	0.386551	0.385985	0.463926	7.08e-06	1.41136	1.21433	1.64035
	20:1845184_T/A	rs156323	20	1845184	T	A	0.986593	20p13	LOC100289473;SIRPA	38829.9	38829.9	0.373501	0.373501	0.373423	0.382146	0.613	1.03541	0.904782	1.1849	38814.1	38814.1	0.373982	0.373982	0.373423	0.450403	1.3e-05	1.39674	1.20191	1.62315
	20:1826095_G/T	rs156330	20	1826095	G	T	1	20p13	LOC100289473;SIRPA	40131	40131	0.386016	0.386016	0.385919	0.396774	0.482	1.04881	0.918224	1.19796	40113	40113	0.386497	0.386497	0.385919	0.465517	6.1e-06	1.40796	1.21394	1.63299
	16:84474885_T/A	rs247899	16	84474885	T	A	0.975751	16q24.1	ATP2C2	46407.3	46407.3	0.446388	0.446388	0.446377	0.447531	0.922	1.00664	0.882373	1.1484	46383	46383	0.44691	0.44691	0.446377	0.519764	3.08e-05	1.36532	1.17934	1.58064
	20:1832989_C/T	rs548475	20	1832989	C	T	0.994983	20p13	LOC100289473;SIRPA	42521.6	42521.6	0.409011	0.409011	0.408907	0.420536	0.468	1.05019	0.920163	1.19858	42499.8	42499.8	0.409494	0.409494	0.408907	0.489728	6.06e-06	1.40471	1.21241	1.62752
	20:1834545_A/G	rs156343	20	1834545	A	G	0.995587	20p13	LOC100289473;SIRPA	42563.1	42563.1	0.40941	0.40941	0.409305	0.42097	0.468	1.05018	0.920211	1.19851	42541	42541	0.409892	0.409892	0.409305	0.489993	6.36e-06	1.40343	1.21138	1.62592
	20:1818613_T/C	rs156355	20	1818613	T	C	0.914433	20p13	LOC100289473;SIRPA	42794	42794	0.411631	0.411631	0.411573	0.418065	0.627	1.03473	0.901641	1.18747	42768.1	42768.1	0.41208	0.41208	0.411573	0.48138	3.04e-05	1.38623	1.18899	1.6162
	20:1827015_G/A	rs156332	20	1827015	G	A	0.998256	20p13	LOC100289473;SIRPA	39990.8	39990.8	0.384668	0.384668	0.384569	0.395589	0.474	1.04988	0.918945	1.19946	39970.6	39970.6	0.385125	0.385125	0.384569	0.461148	1.26e-05	1.3921	1.20003	1.61492
	1:16273995_T/C	rs742617	1	16273995	T	C	0.993078	1p36.13	ZBTB17	19767.4	19767.4	0.190141	0.190141	0.190675	0.131023	1.12e-05	0.685435	0.579135	0.811247	19787.3	19787.3	0.190655	0.190655	0.190675	0.187928	0.998	0.999781	0.831173	1.20259
	1:115674952_C/T	rs910625	1	115674952	C	T	0.960844	1p13.2	TSPAN2;NGF-AS1	64143.5	39818.5	0.383011	0.616989	0.617661	0.542576	7.05e-06	0.732391	0.639334	0.838993	64101.2	39684.8	0.382371	0.617629	0.617661	0.613205	0.919	0.992248	0.853855	1.15307
	1:115674935_T/C	rs910624	1	115674935	T	C	0.961566	1p13.2	TSPAN2;NGF-AS1	64299.5	39662.5	0.381509	0.618491	0.619155	0.544837	8.68e-06	0.734613	0.641258	0.841558	64255.2	39530.8	0.380887	0.619113	0.619155	0.613273	0.854	0.985951	0.848427	1.14577
	16:510550_C/T	rs12932410	16	510550	C	T	0.996899	16p13.3	RAB11FIP3	53383.6	50578.4	0.486509	0.513491	0.513584	0.503226	0.67	0.972184	0.853934	1.10681	53242.7	50543.3	0.486995	0.513005	0.513584	0.433822	2.7e-05	0.733826	0.635079	0.847928
	16:499531_A/G	rs12919379	16	499531	A	G	0.995053	16p13.3	RAB11FIP3	53453.7	50508.3	0.485835	0.514165	0.514259	0.50382	0.657	0.971051	0.852899	1.10557	53312.1	50473.9	0.486326	0.513674	0.514259	0.433749	2.14e-05	0.730862	0.632474	0.844555
	4:88833389_G/A	rs10011284	4	88833389	G	A	0.998555	4q22.1	MEPE;SPP1	56973.4	46988.6	0.451979	0.548021	0.548049	0.544946	0.939	0.994902	0.873547	1.13311	56828.5	46957.5	0.452446	0.547554	0.548049	0.479903	0.000123	0.752705	0.651113	0.870147
	16:540421_G/T	rs12917788	16	540421	G	T	0.990168	16p13.3	RAB11FIP3	54127.4	49834.6	0.479354	0.520646	0.520758	0.508227	0.557	0.96184	0.844611	1.09534	53984.4	49801.6	0.479849	0.520151	0.520758	0.437213	8.07e-06	0.718986	0.622014	0.831075
	16:540500_G/A	rs2179768	16	540500	G	A	0.989874	16p13.3	RAB11FIP3	54114.3	49847.7	0.47948	0.52052	0.520631	0.508227	0.562	0.962298	0.845004	1.09587	53971.2	49814.8	0.479976	0.520024	0.520631	0.43701	7.93e-06	0.71875	0.621797	0.830819
	16:534613_G/A	rs12932591	16	534613	G	A	0.996522	16p13.3	RAB11FIP3	54106.1	49855.9	0.479558	0.520442	0.52055	0.508442	0.573	0.963466	0.846373	1.09676	53962.3	49823.7	0.480062	0.519938	0.52055	0.436345	7.34e-06	0.718636	0.621986	0.830304
	16:501362_C/T	rs3852766	16	501362	C	T	1	16p13.3	RAB11FIP3	53474	50488	0.485639	0.514361	0.514442	0.505376	0.72	0.976579	0.858012	1.11153	53331	50455	0.486145	0.513855	0.514442	0.433687	2.13e-05	0.731419	0.633186	0.844891
	16:532279_C/G	rs12917958	16	532279	C	G	0.995967	16p13.3	RAB11FIP3	54079.8	49882.2	0.479812	0.520188	0.520294	0.508442	0.584	0.964427	0.847206	1.09787	53935.9	49850.1	0.480316	0.519684	0.520294	0.436277	7.73e-06	0.719188	0.622454	0.830956
	16:508119_G/A	rs12934407	16	508119	G	A	0.997605	16p13.3	RAB11FIP3	53377.6	50584.4	0.486566	0.513434	0.513508	0.505157	0.756	0.979643	0.860526	1.11525	53234.9	50551.1	0.48707	0.51293	0.513508	0.43389	2.76e-05	0.734169	0.63541	0.848278
	16:531521_C/A	rs12931423	16	531521	C	A	0.99484	16p13.3	RAB11FIP3	54036.9	49925.1	0.480224	0.519776	0.519878	0.508387	0.6	0.965896	0.848437	1.09962	53893.1	49892.9	0.480729	0.519271	0.519878	0.436277	8.51e-06	0.720161	0.623247	0.832145
	16:522672_C/T	rs2178725	16	522672	C	T	0.994356	16p13.3	RAB11FIP3	53982.2	49979.8	0.480751	0.519249	0.519356	0.507367	0.58	0.964009	0.846731	1.09753	53838.4	49947.6	0.481256	0.518744	0.519356	0.435086	7.2e-06	0.71814	0.621454	0.829868
	16:505218_G/A	rs66714754	16	505218	G	A	0.998724	16p13.3	RAB11FIP3	53474	50488	0.485639	0.514361	0.514442	0.505431	0.722	0.976762	0.858069	1.11187	53330.9	50455.1	0.486146	0.513854	0.514442	0.433619	2.07e-05	0.730827	0.632583	0.84433
	16:505006_C/T	rs12933135	16	505006	C	T	0.998745	16p13.3	RAB11FIP3	53473.8	50488.2	0.485641	0.514359	0.51444	0.505431	0.722	0.976767	0.858074	1.11188	53330.7	50455.3	0.486147	0.513853	0.51444	0.433619	2.07e-05	0.730827	0.632582	0.844329
	16:504921_G/A	rs12933225	16	504921	G	A	0.998762	16p13.3	RAB11FIP3	53472	50490	0.485658	0.514342	0.514422	0.505431	0.723	0.976838	0.858139	1.11196	53328.9	50457.1	0.486165	0.513835	0.514422	0.433619	2.08e-05	0.730879	0.63263	0.844387
	16:530386_A/G	rs7500966	16	530386	A	G	0.994854	16p13.3	RAB11FIP3	54033.1	49928.9	0.480261	0.519739	0.519842	0.508387	0.601	0.966031	0.848557	1.09977	53889.2	49896.8	0.480766	0.519234	0.519842	0.436209	8.44e-06	0.720068	0.623168	0.832037
	16:530157_C/T	rs35484031	16	530157	C	T	0.994787	16p13.3	RAB11FIP3	54030.3	49931.7	0.480288	0.519712	0.519815	0.508387	0.603	0.966133	0.848641	1.09989	53886.4	49899.6	0.480793	0.519207	0.519815	0.436209	8.49e-06	0.720118	0.623206	0.832101
	16:531243_G/C	rs12934834	16	531243	G	C	0.994978	16p13.3	RAB11FIP3	54029.6	49932.4	0.480294	0.519706	0.519808	0.508387	0.603	0.966154	0.848672	1.0999	53885.7	49900.3	0.4808	0.5192	0.519808	0.436147	8.41e-06	0.720041	0.62315	0.831997
	16:511183_G/T	rs3743898	16	511183	G	T	0.99693	16p13.3	RAB11FIP3	53411.2	50550.8	0.486243	0.513757	0.513833	0.505267	0.748	0.978931	0.859872	1.11448	53268.3	50517.7	0.486749	0.513251	0.513833	0.433687	2.45e-05	0.732663	0.634089	0.84656
	16:527457_C/G	rs1883891	16	527457	C	G	0.993894	16p13.3	RAB11FIP3	53965.4	49996.6	0.480912	0.519088	0.51919	0.507797	0.602	0.966076	0.848554	1.09987	53821.3	49964.7	0.48142	0.51858	0.51919	0.435216	7.6e-06	0.718756	0.621988	0.830578
	16:526865_C/T	rs12933407	16	526865	C	T	0.993945	16p13.3	RAB11FIP3	53964	49998	0.480926	0.519074	0.519176	0.507797	0.602	0.966118	0.848593	1.09992	53819.8	49966.2	0.481435	0.518565	0.519176	0.435086	7.41e-06	0.718478	0.621749	0.830256
	16:527961_A/G	rs926694	16	527961	A	G	0.994051	16p13.3	RAB11FIP3	53962.4	49999.6	0.480941	0.519059	0.51916	0.507797	0.603	0.966175	0.848648	1.09998	53818.2	49967.8	0.48145	0.51855	0.51916	0.435086	7.44e-06	0.718528	0.621797	0.830307
	3:158568590_T/G	rs340313	3	158568590	T	G	0.964605	3q25.32	MFSD1;IQCJ	41497.8	41497.8	0.399163	0.399163	0.399178	0.397584	0.988	0.998939	0.873084	1.14294	41379.1	41379.1	0.398697	0.398697	0.399178	0.332964	0.00013	0.746503	0.642663	0.86712
	3:170909897_C/T	rs6799827	3	170909897	C	T	0.934102	3q26.31	TNIK	63177.8	40784.2	0.392299	0.607701	0.607712	0.606502	0.862	0.98784	0.860773	1.13367	63021.5	40764.5	0.392775	0.607225	0.607712	0.540719	7.45e-05	0.733232	0.628879	0.854901
	2:133778855_C/T	rs35615951	2	133778855	C	T	0.886671	2q21.2	NCKAP5	39666.9	39666.9	0.381552	0.381552	0.381646	0.371191	0.751	0.977347	0.848582	1.12565	39555.7	39555.7	0.381127	0.381127	0.381646	0.31023	5.34e-05	0.722582	0.617206	0.845949
	16:541671_A/T	rs12926714	16	541671	A	T	0.969598	16p13.3	RAB11FIP3	53662	50300	0.483831	0.516169	0.516221	0.510479	0.823	0.985158	0.863974	1.12334	53516.7	50269.3	0.484355	0.515645	0.516221	0.43701	1.83e-05	0.72618	0.627306	0.840637
	8:8935247_T/C	rs2979243	8	8935247	T	C	0.884242	8p23.1	ERI1	49703.6	49703.6	0.478094	0.478094	0.478099	0.477521	0.968	0.997208	0.869343	1.14388	49567.6	49567.6	0.477595	0.477595	0.478099	0.408675	7.16e-05	0.733809	0.629846	0.854932
	4:88810174_T/C	rs12510320	4	88810174	T	C	0.99643	4q22.1	MEPE;SPP1	54089.9	49872.1	0.479715	0.520285	0.520311	0.517365	0.922	0.993537	0.872201	1.13175	53941.9	49844.1	0.480259	0.519741	0.520311	0.441847	1.07e-05	0.722138	0.624707	0.834765
	3:158571267_G/A	rs340307	3	158571267	G	A	0.991011	3q25.32	MFSD1;IQCJ	23595.1	23595.1	0.226959	0.226959	0.226993	0.223222	0.728	0.972865	0.833366	1.13571	23512.7	23512.7	0.22655	0.22655	0.226993	0.166058	5.59e-05	0.699739	0.588185	0.832449
	3:158571412_A/G	rs340306	3	158571412	A	G	0.990959	3q25.32	MFSD1;IQCJ	23594.7	23594.7	0.226955	0.226955	0.226989	0.223222	0.728	0.972892	0.833385	1.13575	23512.3	23512.3	0.226546	0.226546	0.226989	0.166058	5.59e-05	0.699738	0.588183	0.83245
	16:495662_T/C	rs11645697	16	495662	T	C	0.973355	16p13.3	RAB11FIP3	59527	44435	0.427416	0.572584	0.572649	0.565435	0.801	0.983126	0.861293	1.12219	59367.8	44418.2	0.427979	0.572021	0.572649	0.486295	4.33e-06	0.707414	0.610314	0.819962
	6:85706748_C/T	rs9359618	6	85706748	C	T	1	6q14.3	TBX18;LINC02535	23801	23801	0.228939	0.228939	0.228909	0.232258	0.973	0.997376	0.855697	1.16251	23714	23714	0.228489	0.228489	0.228909	0.171088	0.000187	0.719871	0.605839	0.855366
	3:158570108_G/A	rs340309	3	158570108	G	A	0.98847	3q25.32	MFSD1;IQCJ	22675	22675	0.218109	0.218109	0.21814	0.214619	0.738	0.973505	0.831936	1.13916	22594.3	22594.3	0.217701	0.217701	0.21814	0.157632	4.75e-05	0.693422	0.581271	0.82721
	3:158569559_G/C	rs340311	3	158569559	G	C	0.988532	3q25.32	MFSD1;IQCJ	22698.7	22698.7	0.218337	0.218337	0.218368	0.214834	0.737	0.973407	0.831918	1.13896	22617.8	22617.8	0.217927	0.217927	0.218368	0.157632	4.51e-05	0.692751	0.580748	0.826356
	16:543357_T/C	rs35708062	16	543357	T	C	0.944157	16p13.3	RAB11FIP3	56285.9	47676.1	0.458592	0.541408	0.541437	0.538221	0.975	0.997865	0.873377	1.1401	56126.4	47659.6	0.45921	0.54079	0.541437	0.452338	1.03e-06	0.690161	0.59478	0.800838
	1:77042631_G/C	rs28439552	1	77042631	G	C	0.984124	1p31.1	ST6GALNAC3	18260.9	18260.9	0.17565	0.17565	0.175677	0.172629	0.78	0.975984	0.823131	1.15722	18188.7	18188.7	0.175252	0.175252	0.175677	0.117111	2.07e-05	0.658791	0.543629	0.798348
	19:34340214_G/A	rs184063	19	34340214	G	A	0.932644	19q13.11	KCTD15;LSM14A	87417.7	16544.3	0.159138	0.840862	0.840847	0.842513	0.982	0.997913	0.830268	1.19941	87231.2	16554.8	0.159509	0.840491	0.840847	0.791886	0.000145	0.672124	0.547592	0.824977
	1:77048617_C/T	rs12117865	1	77048617	C	T	1	1p31.1	ST6GALNAC3	18537	18537	0.178306	0.178306	0.178314	0.177419	0.909	0.990191	0.836966	1.17147	18461	18461	0.177876	0.177876	0.178314	0.118037	1.53e-05	0.658174	0.544491	0.795593
	1:77050288_C/T	rs4336900	1	77050288	C	T	0.999679	1p31.1	ST6GALNAC3	18542.6	18542.6	0.178359	0.178359	0.178367	0.177419	0.906	0.989958	0.836764	1.1712	18466.6	18466.6	0.177929	0.177929	0.178367	0.118037	1.51e-05	0.657889	0.544245	0.795263
	1:77050056_T/C	rs17631994	1	77050056	T	C	0.999767	1p31.1	ST6GALNAC3	18541.9	18541.9	0.178352	0.178352	0.178361	0.177419	0.907	0.98999	0.836794	1.17123	18465.9	18465.9	0.177923	0.177923	0.178361	0.118037	1.51e-05	0.657908	0.544263	0.795283
	1:77064537_T/G	rs61771660	1	77064537	T	G	0.99761	1p31.1	ST6GALNAC3	18414.7	18414.7	0.17713	0.17713	0.177129	0.177204	0.963	0.995968	0.841298	1.17907	18339	18339	0.176701	0.176701	0.177129	0.118167	2.07e-05	0.661461	0.546857	0.800083
	1:77047383_T/C	rs4300268	1	77047383	T	C	0.993598	1p31.1	ST6GALNAC3	18533.7	18533.7	0.178274	0.178274	0.17828	0.177516	0.917	0.991061	0.837265	1.17311	18457.6	18457.6	0.177843	0.177843	0.17828	0.118037	1.46e-05	0.656528	0.54278	0.794114
	1:77047977_T/C	rs4307606	1	77047977	T	C	0.993562	1p31.1	ST6GALNAC3	18534.2	18534.2	0.178279	0.178279	0.178286	0.177516	0.917	0.991049	0.837253	1.1731	18458.1	18458.1	0.177848	0.177848	0.178286	0.118037	1.46e-05	0.656502	0.542757	0.794085
	1:77061741_C/T	rs1369805	1	77061741	C	T	0.998263	1p31.1	ST6GALNAC3	18414.5	18414.5	0.177127	0.177127	0.177127	0.177149	0.959	0.995553	0.840997	1.17851	18338.5	18338.5	0.176695	0.176695	0.177127	0.117704	1.81e-05	0.659567	0.545284	0.797804
	4:40895037_G/A	rs6814800	4	40895037	G	A	0.978689	4p14	APBB2	63196.7	40765.3	0.392118	0.607882	0.607235	0.679667	4.55e-06	1.36895	1.19696	1.56566	63026	40760	0.392731	0.607269	0.607235	0.611926	0.682	1.03152	0.889374	1.1964
	4:40897838_G/C	rs6447506	4	40897838	G	C	0.980245	4p14	APBB2	63205.3	40756.7	0.392034	0.607966	0.607319	0.679667	4.69e-06	1.3681	1.19631	1.56456	63034.6	40751.4	0.392649	0.607351	0.607319	0.611806	0.69	1.03064	0.88869	1.19526
	10:35131519_G/A	rs2504258	10	35131519	G	A	0.998746	10p11.21	PARD3-AS1;CUL2	31921.5	31921.5	0.30705	0.30705	0.306444	0.374248	8.22e-06	1.37691	1.19634	1.58473	31810.8	31810.8	0.306504	0.306504	0.306444	0.314724	0.76	1.02445	0.877611	1.19585
	10:35129344_G/A	rs3003958	10	35129344	G	A	0.998028	10p11.21	PARD3-AS1;CUL2	31910.4	31910.4	0.306943	0.306943	0.306337	0.374033	8.38e-06	1.37666	1.19605	1.58454	31799.7	31799.7	0.306396	0.306396	0.306337	0.314526	0.763	1.02411	0.877265	1.19554
	10:35142764_G/A	rs2999312	10	35142764	G	A	0.998839	10p11.21	PARD3-AS1;CUL2	31910.7	31910.7	0.306945	0.306945	0.306334	0.374729	6.91e-06	1.38061	1.19954	1.58902	31799.3	31799.3	0.306393	0.306393	0.306334	0.314459	0.767	1.02369	0.876986	1.19494
	4:40896124_T/C	rs7697977	4	40896124	T	C	0.977243	4p14	APBB2	64271.7	39690.3	0.381777	0.618223	0.617583	0.689129	3.62e-06	1.37583	1.20207	1.57471	64097	39689	0.382412	0.617588	0.617583	0.618245	0.819	1.01759	0.876666	1.18116
	10:35147146_C/T	rs2504254	10	35147146	C	T	0.998895	10p11.21	PARD3-AS1;CUL2	31896.3	31896.3	0.306808	0.306808	0.306193	0.374894	6.25e-06	1.38283	1.20143	1.59162	31784.8	31784.8	0.306253	0.306253	0.306193	0.314459	0.758	1.02457	0.87773	1.19597
	10:35147228_C/T	rs2504253	10	35147228	C	T	0.998923	10p11.21	PARD3-AS1;CUL2	31895.2	31895.2	0.306796	0.306796	0.306182	0.374894	6.23e-06	1.38288	1.20147	1.59167	31783.6	31783.6	0.306242	0.306242	0.306182	0.314459	0.758	1.02458	0.877735	1.19598
	10:35147414_C/A	rs2492459	10	35147414	C	A	1	10p11.21	PARD3-AS1;CUL2	31892	31892	0.306766	0.306766	0.306148	0.375269	5.59e-06	1.38496	1.20336	1.59397	31780	31780	0.306207	0.306207	0.306148	0.314324	0.763	1.02409	0.877385	1.19531
	14:43299143_C/T	rs1449838	14	43299143	C	T	0.998478	14q21.1	LRFN5;FSCB	97467.5	6494.5	0.06247	0.93753	0.937542	0.936184	0.599	0.929405	0.707299	1.22126	97275.9	6510.1	0.062726	0.937274	0.937542	0.900666	3.13e-05	0.51641	0.378349	0.70485
	14:23693652_A/G	rs75533286	14	23693652	A	G	0.970297	14q11.2	RNF212B	9244.92	9244.92	0.088926	0.088926	0.0889139	0.0902678	0.973	0.996061	0.792217	1.25236	9196.18	9196.18	0.0886071	0.0886071	0.0889139	0.0466948	4.83e-05	0.579833	0.445803	0.754159
	14:43317612_T/C	rs6572180	14	43317612	T	C	0.990762	14q21.1	LRFN5;FSCB	97481.3	6480.7	0.062337	0.937663	0.937676	0.936289	0.599	0.928996	0.706016	1.2224	97289.7	6496.3	0.062593	0.937407	0.937676	0.900733	2.81e-05	0.512432	0.374754	0.700691
	14:43294164_T/G	rs6572177	14	43294164	T	G	0.997863	14q21.1	LRFN5;FSCB	97480.4	6481.6	0.062346	0.937654	0.937664	0.936559	0.622	0.933614	0.710266	1.2272	97288.5	6497.5	0.062605	0.937395	0.937664	0.900666	2.94e-05	0.514648	0.376862	0.702811
	14:43305561_G/A	rs10138554	14	43305561	G	A	0.998135	14q21.1	LRFN5;FSCB	97465.3	6496.7	0.062491	0.937509	0.937518	0.936559	0.635	0.935911	0.712213	1.22987	97273.4	6512.6	0.06275	0.93725	0.937518	0.900666	3.15e-05	0.51649	0.3784	0.704972
	14:43293986_C/G	rs6572176	14	43293986	C	G	0.998131	14q21.1	LRFN5;FSCB	97478.7	6483.3	0.062362	0.937638	0.937647	0.936559	0.624	0.933878	0.71051	1.22747	97286.7	6499.3	0.062622	0.937378	0.937647	0.900598	2.88e-05	0.514331	0.376639	0.70236
	14:43321120_C/G	rs1584548	14	43321120	C	G	0.991449	14q21.1	LRFN5;FSCB	97428.5	6533.5	0.062845	0.937155	0.937162	0.936395	0.651	0.938875	0.714417	1.23386	97236.7	6549.3	0.063103	0.936897	0.937162	0.900666	3.59e-05	0.51919	0.380458	0.708509
	14:43290495_G/A	rs17113533	14	43290495	G	A	1	14q21.1	LRFN5;FSCB	97465	6497	0.062494	0.937506	0.937515	0.936559	0.635	0.936018	0.712468	1.22971	97273	6513	0.062754	0.937246	0.937515	0.900531	3.02e-05	0.515956	0.378081	0.70411
	14:43291255_G/A	rs2415770	14	43291255	G	A	0.99953	14q21.1	LRFN5;FSCB	97465.8	6496.2	0.062486	0.937514	0.937523	0.936559	0.634	0.935924	0.712353	1.22966	97273.8	6512.2	0.062746	0.937254	0.937523	0.900531	3e-05	0.515694	0.377849	0.703827
	14:43312001_A/G	rs4906186	14	43312001	A	G	0.99468	14q21.1	LRFN5;FSCB	97448	6514	0.062658	0.937342	0.937349	0.936559	0.653	0.939251	0.714768	1.23423	97256.1	6529.9	0.062917	0.937083	0.937349	0.900666	3.48e-05	0.518826	0.380259	0.707886
	14:23692359_C/T	rs8017619	14	23692359	C	T	0.970395	14q11.2	RNF212B	9204.76	9204.76	0.0885397	0.0885397	0.0885246	0.0902129	0.992	0.998858	0.794193	1.25627	9155.47	9155.47	0.0882149	0.0882149	0.0885246	0.045899	3.96e-05	0.57535	0.442014	0.748909
	14:43294583_T/C	rs6572178	14	43294583	T	C	0.99371	14q21.1	LRFN5;FSCB	97292.1	6669.9	0.064157	0.935843	0.935844	0.93575	0.712	0.950333	0.725104	1.24552	97099.4	6686.6	0.064427	0.935573	0.935844	0.898544	2.84e-05	0.51769	0.380358	0.704608
	14:43322007_T/C	rs1037297	14	43322007	T	C	0.970231	14q21.1	LRFN5;FSCB	97136.2	6825.8	0.065657	0.934343	0.934333	0.93548	0.858	0.975746	0.745085	1.27781	96942.9	6843.1	0.065935	0.934065	0.934333	0.897478	3.92e-05	0.525646	0.386866	0.714211
	7:7417147_A/G	rs12530748	7	7417147	A	G	0.953455	7p21.3	COL28A1	12842.4	12842.4	0.12353	0.12353	0.123112	0.169783	2.32e-05	1.55444	1.26716	1.90685	12779.3	12779.3	0.123132	0.123132	0.123112	0.125781	0.917	1.01201	0.809461	1.26524
	4:42020142_A/G	rs2581423	4	42020142	A	G	1	4p13	SLC30A9	101423	2539	0.024422	0.975578	0.975571	0.976344	0.93	0.98101	0.63965	1.50454	101235	2551	0.024579	0.975421	0.975571	0.954907	0.000178	0.379163	0.228329	0.62964
	3:61871478_T/C	rs1920054	3	61871478	T	C	0.960848	3p14.2	PTPRG	10112.2	10112.2	0.0972685	0.0972685	0.0968004	0.149125	1.66e-07	1.86726	1.4779	2.35921	10051.2	10051.2	0.0968458	0.0968458	0.0968004	0.103048	0.509	1.0877	0.84763	1.39577
	5:172333474_T/C	rs56190018	5	172333474	T	C	0.893713	5q35.1	ERGIC1	3959.82	3959.82	0.0380891	0.0380891	0.0378646	0.0629644	3.9e-05	2.21534	1.5165	3.23623	3929.86	3929.86	0.0378651	0.0378651	0.0378646	0.0379258	0.981	1.0049	0.674451	1.49725
	5:172334530_C/T	rs142615741	5	172334530	C	T	0.893526	5q35.1	ERGIC1	3955.97	3955.97	0.0380521	0.0380521	0.0378272	0.0629644	3.78e-05	2.22054	1.51938	3.24525	3925.86	3925.86	0.0378265	0.0378265	0.0378272	0.0377282	1	1.00003	0.670941	1.49054
	10:30352293_T/G	rs61841129	10	30352293	T	G	0.883521	10p11.23	JCAD	4135.42	4135.42	0.0397781	0.0397781	0.0395612	0.0638162	2.8e-05	2.25975	1.54311	3.30922	4105.11	4105.11	0.0395536	0.0395536	0.0395612	0.0385187	0.984	1.00411	0.673624	1.49674
	14:78462479_C/T	rs10444684	14	78462479	C	T	0.976046	14q24.3	ADCK1;NRXN3	3251.31	3251.31	0.0312741	0.0312741	0.031058	0.055214	2.29e-05	2.41541	1.60585	3.63311	3222.82	3222.82	0.0310525	0.0310525	0.031058	0.0303063	0.891	1.03044	0.670142	1.58446
	12:95242805_G/A	rs71458561	12	95242805	G	A	0.99788	12q22	KRT19P2;NDUFA12	3690.96	3690.96	0.035503	0.035503	0.0352227	0.066557	3.39e-06	2.42288	1.66792	3.51956	3656.07	3656.07	0.035227	0.035227	0.0352227	0.035809	0.926	1.01875	0.689026	1.50625
	12:95245364_C/T	rs116779059	12	95245364	C	T	0.998532	12q22	KRT19P2;NDUFA12	3687.42	3687.42	0.0354689	0.0354689	0.0351883	0.066557	3.29e-06	2.42678	1.67033	3.52581	3652.52	3652.52	0.0351928	0.0351928	0.0351883	0.035809	0.921	1.02006	0.689877	1.50827
	12:95238122_G/T	rs35869727	12	95238122	G	T	0.998966	12q22	KRT19P2;NDUFA12	3687.08	3687.08	0.0354657	0.0354657	0.035185	0.066557	3.3e-06	2.42626	1.67007	3.52483	3652.13	3652.13	0.0351891	0.0351891	0.035185	0.0357414	0.928	1.01817	0.688647	1.50538
	12:95226314_T/C	rs11107743	12	95226314	T	C	0.999234	12q22	TMCC3;MIR492	3690.65	3690.65	0.0355	0.0355	0.0352186	0.0666667	3.17e-06	2.42912	1.67226	3.52854	3655.7	3655.7	0.0352234	0.0352234	0.0352186	0.0358766	0.917	1.02099	0.690751	1.5091
	12:95251293_G/A	rs11107758	12	95251293	G	A	0.993935	12q22	KRT19P2;NDUFA12	3692.44	3692.44	0.0355172	0.0355172	0.0352375	0.0665022	3.39e-06	2.42715	1.66968	3.52827	3657.59	3657.59	0.0352417	0.0352417	0.0352375	0.035809	0.926	1.01884	0.688594	1.50746
	12:95239702_T/A	rs35897721	12	95239702	T	A	0.99876	12q22	KRT19P2;NDUFA12	3686.57	3686.57	0.0354607	0.0354607	0.03518	0.066557	3.28e-06	2.42722	1.67062	3.52647	3651.62	3651.62	0.0351841	0.0351841	0.03518	0.0357414	0.927	1.01835	0.688725	1.50574
	12:95246012_T/A	rs12368474	12	95246012	T	A	0.998636	12q22	KRT19P2;NDUFA12	3686.87	3686.87	0.0354636	0.0354636	0.035183	0.066557	3.28e-06	2.42719	1.67059	3.52645	3651.92	3651.92	0.035187	0.035187	0.035183	0.0357414	0.928	1.01825	0.688648	1.50559
	12:95231197_G/A	rs11107746	12	95231197	G	A	0.998404	12q22	KRT19P2;NDUFA12	3692.73	3692.73	0.03552	0.03552	0.0352388	0.0666667	3.22e-06	2.42804	1.67146	3.52707	3657.73	3657.73	0.035243	0.035243	0.0352388	0.035809	0.927	1.01832	0.688893	1.50528
	12:95232784_G/A	rs11107747	12	95232784	G	A	0.998912	12q22	KRT19P2;NDUFA12	3690.85	3690.85	0.0355019	0.0355019	0.0352206	0.0666667	3.17e-06	2.42958	1.67249	3.52938	3655.85	3655.85	0.0352249	0.0352249	0.0352206	0.035809	0.925	1.01896	0.689347	1.50619
	12:95233875_C/T	rs34479474	12	95233875	C	T	0.99914	12q22	KRT19P2;NDUFA12	3689.6	3689.6	0.0354899	0.0354899	0.0352084	0.0666667	3.15e-06	2.43044	1.67302	3.53076	3654.6	3654.6	0.0352128	0.0352128	0.0352084	0.035809	0.924	1.01929	0.689554	1.5067
	12:95229131_A/T	rs7301407	12	95229131	A	T	0.999255	12q22	KRT19P2;MIR492	3689.24	3689.24	0.0354865	0.0354865	0.035205	0.0666667	3.14e-06	2.43065	1.67316	3.53107	3654.24	3654.24	0.0352094	0.0352094	0.035205	0.035809	0.923	1.01943	0.689648	1.5069
	12:95269438_G/A	rs11107766	12	95269438	G	A	0.992456	12q22	KRT19P2;NDUFA12	3689.47	3689.47	0.0354887	0.0354887	0.0352087	0.0665022	3.29e-06	2.43261	1.67267	3.53781	3654.63	3654.63	0.0352131	0.0352131	0.0352087	0.035809	0.924	1.01935	0.688737	1.50867
	12:95248754_G/A	rs11107755	12	95248754	G	A	0.998395	12q22	KRT19P2;NDUFA12	3688.22	3688.22	0.0354767	0.0354767	0.0351951	0.0666667	3.09e-06	2.43365	1.6748	3.53634	3653.22	3653.22	0.0351996	0.0351996	0.0351951	0.035809	0.921	1.01992	0.689796	1.50803
	12:95270942_C/G	rs34495878	12	95270942	C	G	0.993176	12q22	KRT19P2;NDUFA12	3686.32	3686.32	0.0354583	0.0354583	0.0351781	0.0665022	3.24e-06	2.43428	1.67376	3.54036	3651.42	3651.42	0.0351822	0.0351822	0.0351781	0.0357414	0.929	1.01809	0.687898	1.50679
	12:95268546_C/G	rs71458562	12	95268546	C	G	0.988642	12q22	KRT19P2;NDUFA12	3705.23	3705.23	0.0356402	0.0356402	0.0353568	0.067042	2.58e-06	2.45894	1.68983	3.57809	3669.83	3669.83	0.0353596	0.0353596	0.0353568	0.0357414	0.949	1.01283	0.684403	1.49886
	3:143213414_T/C	rs116648044	3	143213414	T	C	0.986406	3q24	SLC9A9	3655.69	3655.69	0.0351637	0.0351637	0.0348726	0.0674172	1.58e-06	2.52157	1.72859	3.67834	3619.99	3619.99	0.0348794	0.0348794	0.0348726	0.035809	0.992	1.0019	0.679652	1.47695
	4:79310414_C/G	rs76424660	4	79310414	C	G	0.949269	4q21.21	FRAS1	3204.06	3204.06	0.0308196	0.0308196	0.03056	0.0595699	6.12e-06	2.5466	1.6983	3.81863	3172.56	3172.56	0.0305683	0.0305683	0.03056	0.031695	0.965	1.00966	0.660125	1.54429
	3:143183542_G/A	rs115599304	3	143183542	G	A	0.990581	3q24	SLC9A9	3610.25	3610.25	0.0347266	0.0347266	0.0344311	0.0674721	1.07e-06	2.57659	1.76152	3.76882	3574.5	3574.5	0.0344411	0.0344411	0.0344311	0.035809	0.941	1.01494	0.687609	1.49809
	12:32239543_T/A	rs71457604	12	32239543	T	A	0.94335	12p11.21	RESF1;BICD1	2067.27	2067.27	0.0198849	0.0198849	0.0197173	0.038444	5.38e-05	2.93997	1.74195	4.96192	2046.42	2046.42	0.0197177	0.0197177	0.0197173	0.0197691	0.992	1.00265	0.589447	1.7055
	10:2645410_A/G	rs77786829	10	2645410	A	G	0.807019	10p15.3	LINC02645;LOC101927824	2956.44	2956.44	0.0284377	0.0284377	0.0282067	0.0540291	2.18e-06	3.13156	1.95257	5.02244	2929.54	2929.54	0.0282267	0.0282267	0.0282067	0.0309669	0.59	1.14367	0.702281	1.86249
	19:35592260_G/A	rs117507077	19	35592260	G	A	0.750592	19q13.12	HPN-AS1	2888.36	2888.36	0.0277828	0.0277828	0.0275598	0.05249	1.43e-06	3.43384	2.07956	5.67009	2862.41	2862.41	0.0275799	0.0275799	0.0275598	0.0303271	0.697	1.10499	0.668999	1.82513
	20:9874120_G/A	rs148598277	20	9874120	G	A	0.783336	20p12.2	PAK5;PARAL1	2031.66	2031.66	0.0195424	0.0195424	0.0193877	0.036673	3.33e-05	3.4686	1.92768	6.24127	2012.36	2012.36	0.0193895	0.0193895	0.0193877	0.0196338	0.931	1.02652	0.566815	1.85905
	16:17548906_T/C	rs75542838	16	17548906	T	C	0.746853	16p12.3	XYLT1	1893.58	1893.58	0.0182142	0.0182142	0.0180542	0.0359351	1.44e-05	3.98784	2.13452	7.45032	1874.53	1874.53	0.0180615	0.0180615	0.0180542	0.0190513	0.745	1.11014	0.59136	2.08404
	16:17515819_C/T	rs115439466	16	17515819	C	T	0.748339	16p12.3	XYLT1	1888.9	1888.9	0.0181692	0.0181692	0.0180054	0.0363104	9.41e-06	4.14126	2.20854	7.76534	1869.7	1869.7	0.0180149	0.0180149	0.0180054	0.0193166	0.689	1.13743	0.605808	2.13559
	22:36496537_G/A	rs148908695	22	36496537	G	A	0.895077	22q12.3	RBFOX2;APOL3	1499.76	1499.76	0.014426	0.014426	0.0142709	0.0316129	1.8e-05	4.13356	2.16104	7.90652	1481.16	1481.16	0.0142713	0.0142713	0.0142709	0.0143236	0.97	1.01231	0.53214	1.92576
Unrelated	3:109602765_G/A	rs140102783	3	109602765	G	A	0.725887	3q13.13	MIR4445;NECTIN3-AS1	1076.12	1076.12	0.0103511	0.0103511	0.0103241	0.0133418	0.235	1.58284	0.741237	3.37999	1083.67	1083.67	0.0104414	0.0104414	0.0103241	0.0264628	6.09e-06	10.1184	3.7117	27.5839
	20:7353591_A/C	rs143714055	20	7353591	A	C	0.822963	20p12.3	MIR8062;HAO1	1160.42	1160.42	0.011162	0.011162	0.0111327	0.0144128	0.5	1.24958	0.65421	2.38679	1169.22	1169.22	0.0112657	0.0112657	0.0111327	0.029443	2.43e-05	5.92654	2.59391	13.5409
	18:38566182_G/T	rs149715009	18	38566182	G	T	0.81126	18q12.3	LINC01477;KC6	1722.25	1722.25	0.0165661	0.0165661	0.0165084	0.0229644	0.104	1.58823	0.908915	2.77527	1731.69	1731.69	0.0166852	0.0166852	0.0165084	0.040854	7.29e-07	6.15202	2.99787	12.6247
	4:160370436_C/T	rs72701257	4	160370436	C	T	0.849969	4q32.1	RAPGEF2;LINC02233	1188.33	1188.33	0.0114304	0.0114304	0.0114151	0.0131183	0.699	1.13615	0.594267	2.17216	1197.38	1197.38	0.011537	0.011537	0.0114151	0.0281843	4.32e-05	5.66439	2.46718	13.0048
	6:114073039_G/A	rs62416039	6	114073039	G	A	0.943649	6q21	LINC02541;MARCKS	1051	1051	0.0101095	0.0101095	0.0100978	0.0113978	0.906	1.03911	0.547971	1.97045	1061.8	1061.8	0.0102307	0.0102307	0.0100978	0.028382	3.6e-05	5.50739	2.45171	12.3715
	20:7347456_C/G	rs146702147	20	7347456	C	G	0.800427	20p12.3	LINC01706	1177.02	1177.02	0.0113216	0.0113216	0.0112933	0.0144634	0.533	1.22936	0.642633	2.35178	1185.32	1185.32	0.0114208	0.0114208	0.0112933	0.0288501	4.32e-05	5.56674	2.44496	12.6745
	1:87846563_C/A	rs146488159	1	87846563	C	A	0.815965	1p22.3	LINC01364;PKN2-AS1	1414.25	1414.25	0.0136035	0.0136035	0.0135971	0.0143074	0.988	1.00473	0.551447	1.83059	1422.84	1422.84	0.0137094	0.0137094	0.0135971	0.0290477	0.000297	3.91521	1.86896	8.20182
	13:26703241_T/C	rs79454947	13	26703241	T	C	0.806156	13q12.13	LINC00415;RNF6	1662.15	1662.15	0.015988	0.015988	0.0159877	0.0160278	0.924	1.02851	0.576374	1.83534	1671.54	1671.54	0.0161056	0.0161056	0.0159877	0.0322203	0.000157	3.92129	1.93047	7.96516
	9:33493666_A/G	rs10971537	9	33493666	A	G	0.975241	9p13.3	NOL6;SUGT1P1	1411.16	1411.16	0.0135738	0.0135738	0.0135696	0.0140333	0.967	1.01208	0.576347	1.77723	1421.71	1421.71	0.0136984	0.0136984	0.0135696	0.0312997	0.000148	3.77364	1.90017	7.49425
	9:33495748_T/C	rs10813986	9	33495748	T	C	0.973652	9p13.3	NOL6;SUGT1P1	1415.21	1415.21	0.0136128	0.0136128	0.013609	0.0140333	0.974	1.00922	0.574853	1.77181	1425.76	1425.76	0.0137375	0.0137375	0.013609	0.0312997	0.000153	3.7582	1.89382	7.45797
	9:33497728_G/A	rs7043800	9	33497728	G	A	0.975134	9p13.3	NOL6;SUGT1P1	1414.71	1414.71	0.013608	0.013608	0.0136041	0.0140333	0.974	1.0095	0.575225	1.77165	1425.26	1425.26	0.0137327	0.0137327	0.0136041	0.0312997	0.000153	3.7535	1.89242	7.44487
	9:33506528_G/A	rs73482880	9	33506528	G	A	0.976193	9p13.3	SUGT1P1	1411.1	1411.1	0.0135732	0.0135732	0.0135691	0.0140333	0.966	1.01218	0.576569	1.77691	1421.6	1421.6	0.0136974	0.0136974	0.0135691	0.0312321	0.000156	3.74867	1.8896	7.43676
	9:33489663_G/C	rs7031985	9	33489663	G	C	0.975967	9p13.3	NOL6;SUGT1P1	1411.76	1411.76	0.0135796	0.0135796	0.0135755	0.0140333	0.968	1.01173	0.576313	1.77612	1422.26	1422.26	0.0137038	0.0137038	0.0135755	0.0312321	0.000157	3.74709	1.88889	7.43331
	9:33506301_T/C	rs10971542	9	33506301	T	C	0.975847	9p13.3	SUGT1P1	1411.76	1411.76	0.0135796	0.0135796	0.0135755	0.0140333	0.968	1.01173	0.576313	1.77612	1422.26	1422.26	0.0137038	0.0137038	0.0135755	0.0312321	0.000157	3.74709	1.88889	7.43331
	9:33494150_G/A	rs74876178	9	33494150	G	A	0.975358	9p13.3	NOL6;SUGT1P1	1417.81	1417.81	0.0136378	0.0136378	0.0136342	0.0140333	0.98	1.00732	0.574307	1.76681	1428.36	1428.36	0.0137626	0.0137626	0.0136342	0.0312997	0.000158	3.73639	1.88564	7.40364
	9:33499282_C/T	rs10971539	9	33499282	C	T	0.975197	9p13.3	NOL6;SUGT1P1	1418.01	1418.01	0.0136397	0.0136397	0.0136362	0.0140333	0.98	1.00721	0.574245	1.76661	1428.56	1428.56	0.0137645	0.0137645	0.0136362	0.0312997	0.000158	3.73602	1.88548	7.4028
	9:33487071_T/G	rs7038544	9	33487071	T	G	0.973432	9p13.3	NOL6;SUGT1P1	1416.24	1416.24	0.0136227	0.0136227	0.013619	0.0140333	0.976	1.00867	0.574595	1.77067	1426.74	1426.74	0.0137469	0.0137469	0.013619	0.0312321	0.000161	3.73729	1.88448	7.41175
	9:33485666_A/T	rs10971529	9	33485666	A	T	0.974003	9p13.3	NOL6;SUGT1P1	1415.92	1415.92	0.0136196	0.0136196	0.0136159	0.0140333	0.975	1.00888	0.574778	1.77085	1426.42	1426.42	0.0137439	0.0137439	0.0136159	0.0312321	0.000161	3.73445	1.88354	7.40422
	9:33502873_C/T	rs113206381	9	33502873	C	T	0.975289	9p13.3	SUGT1P1	1418.84	1418.84	0.0136476	0.0136476	0.0136442	0.0140333	0.981	1.00669	0.5741	1.76524	1429.38	1429.38	0.0137724	0.0137724	0.0136442	0.0312997	0.000159	3.73165	1.8839	7.39168
	9:33498282_A/C	rs10465079	9	33498282	A	C	0.974998	9p13.3	NOL6;SUGT1P1	1420.91	1420.91	0.0136676	0.0136676	0.0136643	0.0140333	0.986	1.00513	0.573308	1.76222	1431.46	1431.46	0.0137924	0.0137924	0.0136643	0.0312997	0.000162	3.72118	1.87973	7.36656
	9:33500810_A/G	rs7033723	9	33500810	A	G	0.974857	9p13.3	SUGT1P1	1421.11	1421.11	0.0136695	0.0136695	0.0136663	0.0140333	0.986	1.00503	0.573247	1.76203	1431.66	1431.66	0.0137944	0.0137944	0.0136663	0.0312997	0.000162	3.7208	1.87957	7.36572
	9:33491999_G/C	rs10971533	9	33491999	G	C	0.977591	9p13.3	NOL6;SUGT1P1	1415.02	1415.02	0.0136109	0.0136109	0.0136071	0.0140333	0.974	1.00934	0.575588	1.76996	1425.51	1425.51	0.0137351	0.0137351	0.0136071	0.0312321	0.000164	3.72047	1.87888	7.36708
	9:33486150_G/C	rs10971532	9	33486150	G	C	0.975421	9p13.3	NOL6;SUGT1P1	1418.18	1418.18	0.0136413	0.0136413	0.0136378	0.0140333	0.98	1.00722	0.574306	1.76646	1428.67	1428.67	0.0137656	0.0137656	0.0136378	0.0312321	0.000166	3.71723	1.87708	7.36134
	9:33483600_A/G	rs10971528	9	33483600	A	G	0.976399	9p13.3	NOL6;SUGT1P1	1418.22	1418.22	0.0136417	0.0136417	0.0136382	0.0140333	0.98	1.00738	0.574502	1.76643	1428.72	1428.72	0.013766	0.013766	0.0136382	0.0312321	0.000167	3.71166	1.87509	7.34708
	9:33485953_C/T	rs10971531	9	33485953	C	T	0.972005	9p13.3	NOL6;SUGT1P1	1434.6	1434.6	0.0137992	0.0137992	0.0137971	0.0140333	0.998	1.0009	0.571292	1.75356	1445.09	1445.09	0.0139238	0.0139238	0.0137971	0.0312321	0.000193	3.63064	1.84302	7.15215
	3:156828921_G/A	rs79076319	3	156828921	G	A	0.907585	3q25.31	LINC00880	1985.24	1985.24	0.0190958	0.0190958	0.0190992	0.0187181	0.889	1.03693	0.622121	1.72831	1997.68	1997.68	0.0192481	0.0192481	0.0190992	0.0395954	3.95e-05	3.66255	1.97217	6.80178
	3:156829185_A/G	rs79342299	3	156829185	A	G	0.907726	3q25.31	LINC00880	1986.09	1986.09	0.019104	0.019104	0.0191075	0.0187181	0.891	1.03632	0.621828	1.72711	1998.54	1998.54	0.0192563	0.0192563	0.0191075	0.0395954	3.98e-05	3.65896	1.97062	6.79382
	3:156829366_C/T	rs79605727	3	156829366	C	T	0.907695	3q25.31	LINC00880	1986.19	1986.19	0.019105	0.019105	0.0191085	0.0187181	0.891	1.03644	0.621894	1.7273	1998.64	1998.64	0.0192573	0.0192573	0.0191085	0.0395954	3.98e-05	3.65871	1.97051	6.79325
	3:156836396_G/A	rs117690609	3	156836396	G	A	0.907705	3q25.31	LINC00880	1995.15	1995.15	0.0191911	0.0191911	0.0191954	0.0187181	0.902	1.03246	0.619939	1.71949	2007.6	2007.6	0.0193436	0.0193436	0.0191954	0.0395954	4.24e-05	3.63032	1.95828	6.72999
	3:156834453_G/T	rs74657307	3	156834453	G	T	0.907763	3q25.31	LINC00880	1995.65	1995.65	0.019196	0.019196	0.0192003	0.0187181	0.903	1.03212	0.619812	1.71871	2008.1	2008.1	0.0193484	0.0193484	0.0192003	0.0395954	4.27e-05	3.62723	1.95699	6.72299
	3:156831730_G/A	rs61511343	3	156831730	G	A	0.907837	3q25.31	LINC00880	1995.75	1995.75	0.0191969	0.0191969	0.0192013	0.0187181	0.903	1.03211	0.619806	1.71869	2008.2	2008.2	0.0193494	0.0193494	0.0192013	0.0395954	4.27e-05	3.62709	1.95692	6.72269
	3:156839500_T/G	rs75671483	3	156839500	T	G	0.910718	3q25.31	LINC00880	1985.49	1985.49	0.0190983	0.0190983	0.0191003	0.0188783	0.859	1.04728	0.628781	1.74431	1997.49	1997.49	0.0192462	0.0192462	0.0191003	0.0391949	5.24e-05	3.56409	1.92522	6.5981
	18:38700819_A/G	rs149928507	18	38700819	A	G	0.821899	18q12.3	LINC01477;KC6	3008	3008	0.0289337	0.0289337	0.0288421	0.039085	0.0563	1.50737	0.988997	2.29746	3018.11	3018.11	0.0290801	0.0290801	0.0288421	0.0616113	2.52e-07	4.01622	2.36758	6.81287
	4:40253007_T/C	rs79579854	4	40253007	T	C	0.806162	4p14	RHOH;LINC02265	2161.44	2161.44	0.0207906	0.0207906	0.0207929	0.020544	0.923	1.02557	0.614285	1.71224	2172.13	2172.13	0.0209289	0.0209289	0.0207929	0.0395225	0.000111	3.35768	1.8169	6.2051
	2:173288474_G/A	rs1976943	2	173288474	G	A	0.881326	2q31.1	DLX2-DT;ITGA6	4898.25	4898.25	0.0471158	0.0471158	0.0470984	0.0490449	0.62	1.08691	0.781785	1.51113	4917.1	4917.1	0.0473773	0.0473773	0.0470984	0.0854944	4.11e-07	2.80443	1.88152	4.18004
	12:67900367_G/A	rs146254647	12	67900367	G	A	0.798908	12q15	LINC02420;LINC02408	3074.4	3074.4	0.0295724	0.0295724	0.0295499	0.0320599	0.771	1.06476	0.698441	1.6232	3085.6	3085.6	0.0297304	0.0297304	0.0295499	0.0543871	8.4e-05	2.69729	1.64499	4.42276
	12:67894948_A/G	rs117815965	12	67894948	A	G	0.798357	12q15	LINC02420;LINC02408	3073.38	3073.38	0.0295625	0.0295625	0.029541	0.0319502	0.786	1.06014	0.695234	1.61658	3084.58	3084.58	0.0297205	0.0297205	0.029541	0.054257	8.93e-05	2.6873	1.63888	4.40641
	4:180637286_C/T	rs17745814	4	180637286	C	T	0.862305	4q34.3	LINC01098;LINC00290	2877.2	2877.2	0.0276755	0.0276755	0.0276821	0.0269408	0.97	1.00828	0.653871	1.55479	2889.8	2889.8	0.0278438	0.0278438	0.0276821	0.049935	0.000177	2.58334	1.57306	4.24246
	13:22423365_T/A	rs138544530	13	22423365	T	A	0.84979	13q12.11	FGF9;LINC00424	3467.66	3467.66	0.0333551	0.0333551	0.0333334	0.0357622	0.835	1.04151	0.710106	1.52759	3479.73	3479.73	0.033528	0.033528	0.0333334	0.0601186	0.000117	2.39585	1.53599	3.73708
	3:149868284_C/A	rs72993638	3	149868284	C	A	0.989424	3q25.1	LOC105374313	11280.2	11280.2	0.108503	0.108503	0.108471	0.112094	0.764	1.03244	0.838119	1.27183	11292.5	11292.5	0.108806	0.108806	0.108471	0.154642	6.64e-05	1.61606	1.27652	2.04592
	3:149858232_T/G	rs12634425	3	149858232	T	G	0.989701	3q25.1	LOC105374313	11280.3	11280.3	0.108504	0.108504	0.108468	0.112414	0.739	1.03605	0.840995	1.27633	11292.3	11292.3	0.108804	0.108804	0.108468	0.154642	6.58e-05	1.61675	1.27697	2.04695
	3:149859623_G/A	rs61488957	3	149859623	G	A	0.990346	3q25.1	LOC105374313	11277.3	11277.3	0.108475	0.108475	0.108441	0.112254	0.75	1.03444	0.839774	1.27423	11289.4	11289.4	0.108776	0.108776	0.108441	0.154574	6.74e-05	1.6151	1.27586	2.04455
	13:88556507_T/A	rs9518817	13	88556507	T	A	0.987648	13q31.2	LINC00397;LINC00373	19463.6	19463.6	0.187219	0.187219	0.187235	0.185427	0.993	1.00074	0.845576	1.18439	19473.9	19473.9	0.187636	0.187636	0.187235	0.242368	0.000133	1.44125	1.19485	1.73847
	13:88519549_T/C	rs9518708	13	88519549	T	C	0.980172	13q31.2	LINC00397;LINC00373	19368.3	19368.3	0.186301	0.186301	0.186314	0.1849	0.992	1.0009	0.84508	1.18546	19377.8	19377.8	0.18671	0.18671	0.186314	0.240776	0.000149	1.43996	1.19265	1.73854
	13:88519197_C/T	rs9518706	13	88519197	C	T	0.980208	13q31.2	LINC00397;LINC00373	19366.6	19366.6	0.186285	0.186285	0.186294	0.185385	0.959	1.00443	0.848052	1.18963	19375.7	19375.7	0.186689	0.186689	0.186294	0.240776	0.000148	1.44016	1.19282	1.73879
	5:123846800_G/A	rs5011249	5	123846800	G	A	0.907991	5q23.2	LINC01170;ZNF608	71683.5	32278.5	0.310484	0.689516	0.689499	0.691436	0.906	1.00891	0.871319	1.16823	71611.8	32174.2	0.310005	0.689995	0.689499	0.757726	2.99e-05	1.41775	1.2034	1.67027
	4:105572384_G/T	rs6838778	4	105572384	G	T	0.973679	4q24	CXXC4-AS1	31105.5	31105.5	0.299201	0.299201	0.299139	0.306013	0.764	1.02215	0.885887	1.17938	31099.9	31099.9	0.299654	0.299654	0.299139	0.369949	2.41e-05	1.41011	1.2022	1.65398
	4:12407438_A/G	rs4834985	4	12407438	A	G	0.978011	4p15.33	LINC02270;RAB28	56334.3	47627.7	0.458126	0.541874	0.54181	0.548927	0.759	1.02085	0.894786	1.16466	56295.2	47490.8	0.457584	0.542416	0.54181	0.625261	7.25e-06	1.3987	1.20798	1.61954
	4:12431389_C/T	rs61641275	4	12431389	C	T	0.95976	4p15.33	LINC02270;RAB28	54022.4	49939.6	0.480364	0.519636	0.519551	0.528961	0.614	1.03465	0.906384	1.18106	53985.4	49800.6	0.479839	0.520161	0.519551	0.603453	4.72e-06	1.41069	1.21741	1.63464
	4:12431806_G/C	rs60246062	4	12431806	G	C	0.961098	4p15.33	LINC02270;RAB28	53938.5	50023.5	0.481171	0.518829	0.518739	0.52875	0.602	1.03578	0.907502	1.18219	53900.3	49885.7	0.480659	0.519341	0.518739	0.601529	7.28e-06	1.40038	1.20876	1.62238
	4:12414902_G/C	rs4419490	4	12414902	G	C	0.972264	4p15.33	LINC02270;RAB28	53641.7	50320.3	0.484026	0.515974	0.515869	0.527582	0.54	1.04203	0.913517	1.18862	53603.5	50182.5	0.483519	0.516481	0.515869	0.600068	5.14e-06	1.40615	1.21447	1.62808
	4:12405793_T/C	rs4546258	4	12405793	T	C	0.975356	4p15.33	LINC02270;RAB28	55922.1	48039.9	0.462091	0.537909	0.537839	0.545697	0.729	1.02353	0.89716	1.1677	55881.8	47904.2	0.461567	0.538433	0.537839	0.619556	1.23e-05	1.38669	1.19764	1.60559
	4:12405773_T/C	rs4560428	4	12405773	T	C	0.976164	4p15.33	LINC02270;RAB28	56006.9	47955.1	0.461276	0.538724	0.538645	0.547472	0.682	1.02796	0.901035	1.17277	55965.6	47820.4	0.46076	0.53924	0.538645	0.620487	1.17e-05	1.38788	1.19866	1.60697
	4:12404730_T/G	rs7654646	4	12404730	T	G	0.991897	4p15.33	LINC02270;RAB28	56366.2	47595.8	0.457819	0.542181	0.54211	0.550057	0.723	1.02395	0.898385	1.16707	56325.1	47460.9	0.457295	0.542705	0.54211	0.624003	1.26e-05	1.38268	1.19551	1.59914
	2:185926285_G/C	rs17584976	2	185926285	G	C	0.974467	2q32.1	ZNF804A;LOC105373782	50043.9	50043.9	0.481367	0.481367	0.481323	0.486237	0.935	1.00544	0.881793	1.14643	50014.6	50014.6	0.481901	0.481901	0.481323	0.56093	3.15e-05	1.36407	1.17854	1.57881
	4:12400826_T/C	rs4834984	4	12400826	T	C	0.992717	4p15.33	LINC02270;RAB28	56330.6	47631.4	0.458162	0.541838	0.54176	0.550538	0.685	1.02742	0.90148	1.17096	56289.1	47496.9	0.457642	0.542358	0.54176	0.62407	1.14e-05	1.38475	1.19738	1.60144
	4:12403596_T/C	rs7678128	4	12403596	T	C	0.992883	4p15.33	LINC02270;RAB28	56434.3	47527.7	0.457164	0.542836	0.542766	0.550542	0.727	1.02357	0.898077	1.16659	56392.9	47393.1	0.456643	0.543357	0.542766	0.624138	1.41e-05	1.38006	1.19331	1.59604
	4:12406058_T/C	rs10939430	4	12406058	T	C	0.979386	4p15.33	LINC02270;RAB28	55862.7	48099.3	0.462663	0.537337	0.537255	0.546506	0.668	1.02926	0.902324	1.17405	55820.9	47965.1	0.462154	0.537846	0.537255	0.618625	1.38e-05	1.38339	1.19506	1.60139
	4:12405570_T/C	rs4621447	4	12405570	T	C	0.979886	4p15.33	LINC02270;RAB28	55863.3	48098.7	0.462657	0.537343	0.537261	0.546456	0.67	1.029	0.902123	1.17372	55821.5	47964.5	0.462148	0.537852	0.537261	0.618625	1.4e-05	1.38299	1.19478	1.60086
	4:12406163_A/C	rs11930402	4	12406163	A	C	0.979481	4p15.33	LINC02270;RAB28	55870.3	48091.7	0.46259	0.53741	0.537328	0.546506	0.67	1.029	0.902109	1.17373	55828.4	47957.6	0.462081	0.537919	0.537328	0.618625	1.42e-05	1.38273	1.19453	1.60059
	4:12407838_C/T	rs7692177	4	12407838	C	T	0.973707	4p15.33	LINC02270;RAB28	56712.5	47249.5	0.454488	0.545512	0.545413	0.556513	0.567	1.03936	0.910783	1.18608	56668.2	47117.8	0.45399	0.54601	0.545413	0.627706	9.76e-06	1.39289	1.20263	1.61325
	4:12403433_A/G	rs7672852	4	12403433	A	G	0.9935	4p15.33	LINC02270;RAB28	56484.8	47477.2	0.456678	0.543322	0.543235	0.552907	0.637	1.03203	0.905511	1.17622	56442.2	47343.8	0.456167	0.543833	0.543235	0.625464	1.13e-05	1.38505	1.19763	1.6018
	4:12431920_G/A	rs4611948	4	12431920	G	A	0.954309	4p15.33	LINC02270;RAB28	53214.5	50747.5	0.488135	0.511865	0.511774	0.521872	0.592	1.03693	0.908201	1.1839	53175.3	50610.7	0.487645	0.512355	0.511774	0.591725	1.38e-05	1.3869	1.19676	1.60724
	4:12405889_C/T	rs4400013	4	12405889	C	T	0.977592	4p15.33	LINC02270;RAB28	55752.8	48209.2	0.46372	0.53628	0.536191	0.546131	0.636	1.03229	0.904865	1.17766	55710.1	48075.9	0.463221	0.536779	0.536191	0.617033	1.58e-05	1.38069	1.19259	1.59846
	4:12395247_T/C	rs11942175	4	12395247	T	C	1	4p15.33	LINC02270;RAB28	56919	47043	0.452502	0.547498	0.547432	0.554839	0.715	1.0246	0.899222	1.16746	56876	46910	0.451988	0.548012	0.547432	0.627321	2.01e-05	1.37101	1.18589	1.58503
	4:12415441_C/G	rs9992476	4	12415441	C	G	0.973927	4p15.33	LINC02270;RAB28	53049.2	50912.8	0.489725	0.510275	0.510152	0.523926	0.469	1.0498	0.920469	1.19729	53009	50777	0.489247	0.510753	0.510152	0.592901	8.4e-06	1.39465	1.20477	1.61445
	4:12424705_T/C	rs7684111	4	12424705	T	C	0.96569	4p15.33	LINC02270;RAB28	54073.5	49888.5	0.479873	0.520127	0.520045	0.529289	0.649	1.03117	0.903598	1.17676	54032.6	49753.4	0.479384	0.520616	0.520045	0.598674	2.06e-05	1.37599	1.18799	1.59374
	4:12424709_T/G	rs7684114	4	12424709	T	G	0.966074	4p15.33	LINC02270;RAB28	54088.5	49873.5	0.479728	0.520272	0.520185	0.529829	0.63	1.03303	0.905239	1.17885	54047.1	49738.9	0.479244	0.520756	0.520185	0.598674	2.14e-05	1.37505	1.18722	1.59261
	4:12405095_T/C	rs6812052	4	12405095	T	C	0.991764	4p15.33	LINC02270;RAB28	55977.9	47984.1	0.461554	0.538446	0.538351	0.548931	0.604	1.03521	0.908287	1.17987	55934.4	47851.6	0.46106	0.53894	0.538351	0.619363	1.64e-05	1.3766	1.19033	1.59203
	4:12401117_T/A	rs4541529	4	12401117	T	A	0.990954	4p15.33	LINC02270;RAB28	56123.4	47838.6	0.460155	0.539845	0.539758	0.549462	0.633	1.03235	0.905788	1.1766	56079.8	47706.2	0.459659	0.540341	0.539758	0.619962	1.92e-05	1.37298	1.18725	1.58778
	4:12392805_A/G	rs4516735	4	12392805	A	G	0.955275	4p15.33	LINC02270;RAB28	54457.4	49504.6	0.47618	0.52382	0.523761	0.530339	0.698	1.0267	0.89872	1.17291	54415.3	49370.7	0.475697	0.524303	0.523761	0.598367	3.5e-05	1.36729	1.17899	1.58567
	13:105118725_T/C	rs4271475	13	105118725	T	C	0.991123	13q33.2	LINC01309;DAOA-AS1	64273.8	39688.2	0.381757	0.618243	0.618262	0.616121	0.881	1.01032	0.883452	1.15541	64217.6	39568.4	0.38125	0.61875	0.618262	0.685406	8.15e-05	1.34973	1.16266	1.56689
	4:12400251_A/T	rs4421004	4	12400251	A	T	0.992913	4p15.33	LINC02270;RAB28	55957.4	48004.6	0.461751	0.538249	0.53815	0.549192	0.585	1.03709	0.910009	1.18191	55913.4	47872.6	0.461263	0.538737	0.53815	0.618963	1.72e-05	1.37525	1.18926	1.59032
	3:166746608_T/C	rs1356768	3	166746608	T	C	0.97959	3q26.1	LOC105374194;ZBBX	45664.4	45664.4	0.439242	0.439242	0.439162	0.448079	0.661	1.02976	0.903233	1.17402	45636.8	45636.8	0.43972	0.43972	0.439162	0.516061	3.18e-05	1.36348	1.17817	1.57794
	3:166742591_T/C	rs9836282	3	166742591	T	C	0.979132	3q26.1	LOC105374194;ZBBX	45661.2	45661.2	0.439211	0.439211	0.439131	0.448079	0.657	1.03011	0.903504	1.17446	45633.6	45633.6	0.439689	0.439689	0.439131	0.515993	3.18e-05	1.3636	1.17822	1.57814
	6:36620499_C/G	rs10947616	6	36620499	C	G	0.973376	6p21.2	MIR3925;PANDAR	19231.9	19231.9	0.18499	0.18499	0.185492	0.129302	9.22e-06	0.678488	0.571594	0.805373	19250	19250	0.185478	0.185478	0.185492	0.183534	0.856	0.982754	0.814596	1.18563
	6:36620742_T/G	rs4713993	6	36620742	T	G	0.973383	6p21.2	MIR3925;PANDAR	19232.2	19232.2	0.184993	0.184993	0.185495	0.129302	9.22e-06	0.67849	0.571597	0.805374	19250.3	19250.3	0.185481	0.185481	0.185495	0.183534	0.856	0.982752	0.814596	1.18562
	6:36619883_T/C	rs9366912	6	36619883	T	C	0.973379	6p21.2	MIR3925;PANDAR	19232.1	19232.1	0.184991	0.184991	0.185494	0.129302	9.22e-06	0.678482	0.571589	0.805366	19250.2	19250.2	0.18548	0.18548	0.185494	0.183534	0.856	0.982743	0.814588	1.18561
	6:36621039_A/G	rs6915170	6	36621039	A	G	0.973412	6p21.2	MIR3925;PANDAR	19232.3	19232.3	0.184994	0.184994	0.185496	0.129302	9.22e-06	0.678492	0.571599	0.805374	19250.5	19250.5	0.185482	0.185482	0.185496	0.183534	0.856	0.982746	0.814592	1.18561
	6:36621359_T/G	rs10456441	6	36621359	T	G	0.999987	6p21.2	MIR3925;PANDAR	19287.6	19287.6	0.185525	0.185525	0.186026	0.130108	1.35e-05	0.687532	0.580768	0.813922	19305.6	19305.6	0.186013	0.186013	0.186026	0.18435	0.872	0.984882	0.818669	1.18484
	6:36622549_G/A	rs12528913	6	36622549	G	A	0.999965	6p21.2	MIR3925;PANDAR	19288.3	19288.3	0.185532	0.185532	0.186032	0.130108	1.35e-05	0.687501	0.580741	0.813888	19306.3	19306.3	0.18602	0.18602	0.186032	0.18435	0.871	0.984843	0.818636	1.1848
	6:36621178_T/C	rs4464789	6	36621178	T	C	1	6p21.2	MIR3925;PANDAR	19288	19288	0.185529	0.185529	0.18603	0.130108	1.35e-05	0.687522	0.58076	0.813909	19306	19306	0.186017	0.186017	0.18603	0.18435	0.872	0.984862	0.818654	1.18481
	6:36621411_A/G	rs10456442	6	36621411	A	G	1	6p21.2	MIR3925;PANDAR	19288	19288	0.185529	0.185529	0.18603	0.130108	1.35e-05	0.687522	0.58076	0.813909	19306	19306	0.186017	0.186017	0.18603	0.18435	0.872	0.984862	0.818654	1.18481
	6:36621447_G/A	rs10456443	6	36621447	G	A	1	6p21.2	MIR3925;PANDAR	19288	19288	0.185529	0.185529	0.18603	0.130108	1.35e-05	0.687522	0.58076	0.813909	19306	19306	0.186017	0.186017	0.18603	0.18435	0.872	0.984862	0.818654	1.18481
	6:36622313_C/T	rs12210094	6	36622313	C	T	0.999954	6p21.2	MIR3925;PANDAR	19289.6	19289.6	0.185544	0.185544	0.186045	0.130108	1.35e-05	0.687486	0.580728	0.81387	19307.6	19307.6	0.186032	0.186032	0.186045	0.18435	0.871	0.984808	0.818607	1.18475
	6:36623083_A/G	rs12530170	6	36623083	A	G	0.999126	6p21.2	MIR3925;PANDAR	19027.5	19027.5	0.183023	0.183023	0.183531	0.126827	8.57e-06	0.680047	0.573834	0.805918	19045.5	19045.5	0.183508	0.183508	0.183531	0.180371	0.779	0.973802	0.808689	1.17263
	6:36618140_T/C	rs6457932	6	36618140	T	C	0.970941	6p21.2	MIR3925;PANDAR	19480.7	19480.7	0.187382	0.187382	0.187898	0.130323	6.59e-06	0.674957	0.568886	0.800806	19497.6	19497.6	0.187863	0.187863	0.187898	0.183206	0.718	0.966073	0.801305	1.16472
	13:68556137_T/A	rs36086539	13	68556137	T	A	0.994465	13q21.32	LINC00364;LINC00550	45761.4	45761.4	0.440175	0.440175	0.440829	0.367683	1.72e-05	0.749798	0.657532	0.85501	45749.3	45749.3	0.440804	0.440804	0.440829	0.437401	0.965	0.996735	0.861857	1.15272
	13:68555876_T/C	rs1983282	13	68555876	T	C	0.993682	13q21.32	LINC00364;LINC00550	45970.9	45970.9	0.442189	0.442189	0.442842	0.369833	1.87e-05	0.750742	0.658374	0.856069	45957.9	45957.9	0.442814	0.442814	0.442842	0.438924	0.942	0.994661	0.860056	1.15033
	3:83819239_G/A	rs4856471	3	83819239	G	A	0.9974	3p12.1	LINC02008;LINC00971	56375.3	47586.7	0.457731	0.542269	0.542278	0.541185	0.726	0.976986	0.857768	1.11277	56225.2	47560.8	0.458259	0.541741	0.542278	0.468373	4.69e-05	0.740085	0.640233	0.855511
	3:83834878_A/G	rs6780231	3	83834878	A	G	1	3p12.1	LINC02008;LINC00971	56352	47610	0.457956	0.542044	0.542055	0.54086	0.722	0.976659	0.857674	1.11215	56201	47585	0.458492	0.541508	0.542055	0.466844	3.62e-05	0.737173	0.637869	0.851937
	3:83837306_C/T	rs9838917	3	83837306	C	T	0.9998	3p12.1	LINC02008;LINC00971	56349	47613	0.457984	0.542016	0.542026	0.54086	0.723	0.976759	0.857747	1.11228	56198	47588	0.45852	0.54148	0.542026	0.466844	3.64e-05	0.737216	0.637896	0.851999
	3:83843714_T/C	rs1554647	3	83843714	T	C	0.99827	3p12.1	LINC02008;LINC00971	56365.6	47596.4	0.457825	0.542175	0.542191	0.54043	0.697	0.974511	0.855701	1.10982	56214.5	47571.5	0.458361	0.541639	0.542191	0.466183	2.96e-05	0.734468	0.635444	0.848924
	3:83844356_C/A	rs9880169	3	83844356	C	A	0.998183	3p12.1	LINC02008;LINC00971	56361.3	47600.7	0.457866	0.542134	0.542149	0.54043	0.7	0.974759	0.855919	1.1101	56210.2	47575.8	0.458403	0.541597	0.542149	0.466183	2.99e-05	0.734622	0.635578	0.8491
	3:83798225_G/C	rs35378465	3	83798225	G	C	0.998151	3p12.1	LINC02008;LINC00971	56409.3	47552.7	0.457405	0.542595	0.54259	0.543175	0.81	0.984143	0.864052	1.12092	56258	47528	0.457942	0.542058	0.54259	0.469298	5.54e-05	0.742325	0.642216	0.858039
	14:45068273_G/A	rs62011946	14	45068273	G	A	0.971404	14q21.2	LOC105370473;LINC02302	16266.6	16266.6	0.156467	0.156467	0.156547	0.147577	0.571	0.948989	0.791608	1.13766	16204.9	16204.9	0.156138	0.156138	0.156547	0.100208	2.29e-05	0.643407	0.524605	0.789113
	14:45068249_G/C	rs62011945	14	45068249	G	C	0.97102	14q21.2	LOC105370473;LINC02302	16278.9	16278.9	0.156585	0.156585	0.156666	0.147577	0.566	0.948247	0.791018	1.13673	16217	16217	0.156254	0.156254	0.156666	0.0999428	2.03e-05	0.64149	0.523009	0.786812
	1:82763262_C/G	rs785585	1	82763262	C	G	0.992412	1p31.1	ADGRL2;LINC01362	89455.3	14506.7	0.139538	0.860462	0.860444	0.862475	0.945	0.993325	0.82187	1.20055	89262.6	14523.4	0.139936	0.860064	0.860444	0.80816	4.99e-05	0.645354	0.522264	0.797454
	1:82777126_T/G	rs786087	1	82777126	T	G	0.99133	1p31.1	ADGRL2;LINC01362	89447.8	14514.2	0.139611	0.860389	0.860368	0.862796	0.972	0.996557	0.824467	1.20457	89255	14531	0.14001	0.85999	0.860368	0.80842	5.43e-05	0.646689	0.523322	0.799138
	14:86927870_G/A	rs8011240	14	86927870	G	A	0.972143	14q31.3	LINC02328;LINC01148	94438.1	9523.9	0.09161	0.90839	0.908401	0.907253	0.692	0.954686	0.758665	1.20135	94246.1	9539.9	0.091919	0.908081	0.908401	0.864461	1.76e-05	0.563211	0.433368	0.731957
	14:86931593_G/A	rs7140308	14	86931593	G	A	0.968222	14q31.3	LINC02328;LINC01148	95823.4	8138.6	0.078284	0.921716	0.921723	0.920911	0.744	0.959588	0.748856	1.22962	95631.1	8154.9	0.078574	0.921426	0.921723	0.880834	2.56e-05	0.545804	0.411704	0.723581
	1:195196472_C/G	rs112066871	1	195196472	C	G	0.966174	1q31.3	LINC01031;LINC01724	13119.8	13119.8	0.126198	0.126198	0.125801	0.170158	2.78e-05	1.54174	1.25916	1.88774	13056.1	13056.1	0.125798	0.125798	0.125801	0.125397	0.967	1.00473	0.80525	1.25363
	1:195210075_G/C	rs67422082	1	195210075	G	C	0.965726	1q31.3	LINC01031;LINC01724	13126	13126	0.126257	0.126257	0.125861	0.170158	2.82e-05	1.54113	1.25867	1.88697	13062.3	13062.3	0.125858	0.125858	0.125861	0.125397	0.971	1.00407	0.804728	1.2528
	1:195192379_T/C	rs11576480	1	195192379	T	C	0.966163	1q31.3	LINC01031;LINC01724	13119.3	13119.3	0.126193	0.126193	0.125796	0.170158	2.77e-05	1.54188	1.25926	1.88793	13055.6	13055.6	0.125793	0.125793	0.125796	0.125397	0.966	1.00477	0.805277	1.25368
	1:195193286_T/C	rs72736602	1	195193286	T	C	0.966163	1q31.3	LINC01031;LINC01724	13119.3	13119.3	0.126193	0.126193	0.125796	0.170158	2.77e-05	1.54188	1.25926	1.88793	13055.6	13055.6	0.125793	0.125793	0.125796	0.125397	0.966	1.00477	0.805277	1.25368
	1:195201514_A/G	rs11578092	1	195201514	A	G	0.966185	1q31.3	LINC01031;LINC01724	13105.7	13105.7	0.126062	0.126062	0.125664	0.170158	2.63e-05	1.54419	1.26099	1.891	13042	13042	0.125662	0.125662	0.125664	0.125397	0.957	1.00617	0.806319	1.25555
	1:195193664_T/C	rs72738403	1	195193664	T	C	0.966181	1q31.3	LINC01031;LINC01724	13105.5	13105.5	0.12606	0.12606	0.125662	0.170158	2.62e-05	1.54427	1.26105	1.89109	13041.8	13041.8	0.12566	0.12566	0.125662	0.125397	0.956	1.00619	0.806338	1.25557
	1:195197412_G/T	rs11577642	1	195197412	G	T	0.966181	1q31.3	LINC01031;LINC01724	13105.5	13105.5	0.12606	0.12606	0.125662	0.170158	2.62e-05	1.54427	1.26105	1.89109	13041.8	13041.8	0.12566	0.12566	0.125662	0.125397	0.956	1.00619	0.806338	1.25557
	1:195164692_C/T	rs591575	1	195164692	C	T	0.956046	1q31.3	LINC01031;LINC01724	13153.8	13153.8	0.126525	0.126525	0.126127	0.170694	2.39e-05	1.55046	1.26502	1.90032	13090.1	13090.1	0.126126	0.126126	0.126127	0.126	0.947	1.0076	0.806792	1.25838
	1:195161526_G/A	rs654292	1	195161526	G	A	0.945036	1q31.3	LINC01031;LINC01724	13191.4	13191.4	0.126887	0.126887	0.126491	0.170744	2.52e-05	1.55153	1.2648	1.90327	13128	13128	0.126491	0.126491	0.126491	0.126468	0.943	1.00822	0.806495	1.26041
	1:195174893_C/T	rs649884	1	195174893	C	T	0.956242	1q31.3	LINC01031;LINC01724	13171.4	13171.4	0.126695	0.126695	0.126297	0.170748	2.52e-05	1.54793	1.26319	1.89686	13107.5	13107.5	0.126294	0.126294	0.126297	0.12587	0.968	1.00461	0.80452	1.25447
	1:195180774_T/C	rs613304	1	195180774	T	C	0.95631	1q31.3	LINC01031;LINC01724	13173.3	13173.3	0.126712	0.126712	0.126314	0.170854	2.45e-05	1.54905	1.26409	1.89823	13109.4	13109.4	0.126312	0.126312	0.126314	0.126	0.96	1.00572	0.805416	1.25583
	1:195172324_T/C	rs584644	1	195172324	T	C	0.956322	1q31.3	LINC01031;LINC01724	13173.3	13173.3	0.126712	0.126712	0.126314	0.170854	2.45e-05	1.54905	1.2641	1.89823	13109.4	13109.4	0.126312	0.126312	0.126314	0.126	0.96	1.00572	0.805419	1.25583
	1:195177747_A/T	rs678314	1	195177747	A	T	0.956301	1q31.3	LINC01031;LINC01724	13172.9	13172.9	0.126709	0.126709	0.12631	0.170854	2.44e-05	1.54917	1.26419	1.89841	13109	13109	0.126308	0.126308	0.12631	0.126	0.96	1.00574	0.805434	1.25587
	1:195173081_G/A	rs678680	1	195173081	G	A	0.956308	1q31.3	LINC01031;LINC01724	13172.8	13172.8	0.126708	0.126708	0.126309	0.170854	2.44e-05	1.54918	1.2642	1.89841	13108.9	13108.9	0.126307	0.126307	0.126309	0.126	0.96	1.00575	0.805442	1.25587
	1:195176506_G/A	rs632465	1	195176506	G	A	0.956281	1q31.3	LINC01031;LINC01724	13159.8	13159.8	0.126583	0.126583	0.126183	0.170854	2.32e-05	1.55151	1.26593	1.90151	13095.9	13095.9	0.126182	0.126182	0.126183	0.126	0.95	1.00711	0.806452	1.2577
	1:195164925_C/T	rs72736533	1	195164925	C	T	0.955664	1q31.3	LINC01031;LINC01724	13098.1	13098.1	0.125989	0.125989	0.125588	0.170424	2.13e-05	1.55639	1.26923	1.90852	13034.6	13034.6	0.125591	0.125591	0.125588	0.126	0.919	1.0116	0.80974	1.26379
	5:163048818_C/T	rs249601	5	163048818	C	T	0.950191	5q34	MAT2B;LINC02143	5839.39	5839.39	0.0561685	0.0561685	0.0558505	0.0914021	1.37e-05	1.93125	1.43554	2.59814	5798.44	5798.44	0.0558692	0.0558692	0.0558505	0.0584231	0.877	1.0254	0.746076	1.4093
	Legend
	Abbreviation	Full Form
	CHROM	Chromosome
	POS	Position (hg19 build)
	REF	Reference allele
	ALT	Alternate Allele
	IMPSCR	Imputation Score in HUNT4
	AC	Allele count
	MAC	Minor Allele Count
	MAF	Minor Allele Frequency
	AF	Allele Frequency
	AF.CTRL	Allele Frequency Controls
	AF.CASE	Allele Frequency Cases
	P	P-Value
	OR	Odds ratio
	LCI	Lower confidence interval
	UCI	Upper confidence interval
	Direct	SNPs with direct linkage with celiac disease phenotype
	Indirect	SNPs with indirect linkage with celiac disease phenotype
	Unrelated	SNPs unrelated to celiac disease phenotype
